# Supplementary material for: Quantitative Network Measures as Biomarkers for Classifying Prostate Cancer Disease States: A Systems Approach to Diagnostic Biomarkers
Source: PLoS One. 2013 Nov 13;8(11):e77602. doi: 10.1371/journal.pone.0077602 (PMC3827206; doi:10.1371/journal.pone.0077602)
Supplement: File S1 — R data file containing descriptor values. (ZIP) [file pone.0077602.s001.zip]

Archive with 1 entries (1 files):
- values+Descriptors+S1.RData
