# Supplementary material for: Quantitative Network Measures as Biomarkers for Classifying Prostate Cancer Disease States: A Systems Approach to Diagnostic Biomarkers
Source: PLoS One. 2013 Nov 13;8(11):e77602. doi: 10.1371/journal.pone.0077602 (PMC3827206; doi:10.1371/journal.pone.0077602)
Supplement: File S2 — Excel file containg the descriptor values by using eigenvalue-based measures. (CSV) [file pone.0077602.s002.csv]

eigenvalueBased_adjacencyMatrix.HMs "eigenvalueBased_adjacencyMatrix.SMs" "eigenvalueBased_adjacencyMatrix.ISMs" "eigenvalueBased_adjacencyMatrix.PMs" "eigenvalueBased_adjacencyMatrix.IPMs" "eigenvalueBased_adjacencyMatrix_2.HMs" "eigenvalueBased_adjacencyMatrix_2.SMs" "eigenvalueBased_adjacencyMatrix_2.ISMs" "eigenvalueBased_adjacencyMatrix_2.PMs" "eigenvalueBased_adjacencyMatrix_2.IPMs" "eigenv…
1 7.53987087745421 665.912479329603 0.00150169884337764 9.29967968543394e+38 1.07530585334707e-39 7.8625424623453 378.182393072294 0.00264422674962776 30495376183011594240 3.27918565096135e-20 7.69685771856405 3018 0.000331345261762757 2.76613298384175e+228 3.615155185385e-229 7.91353658339885 829.887977189259 0.00120498191019334 1.66316955955842e+114 6.01261605741211e-115 5.80306285137183 2356.3…
2 7.25548748657363 592.705061680667 0.00168717978747206 2.27805806682261e+49 4.38970373303425e-50 7.65301471167341 329.584055281447 0.00303412736136781 4.77290065559992e+24 2.09516198252886e-25 7.3864227829376 3382 0.000295683027794205 5.25249465298516e+215 1.90385724511241e-216 7.6814266862431 803.62858756014 0.00124435593193126 7.24740964275179e+107 1.37980333566505e-108 5.58801084212788 1847.5…
3 7.14637692071784 428.12088515099 0.00233578887338635 1859264474924442 5.37847096788443e-16 7.45016107513545 263.488843673773 0.00379522709977849 43119189.1728548 2.31915307124916e-08 7.24470759135841 1624 0.000615763546798029 2.86253690484734e+138 3.49340474285808e-139 7.48927272876205 524.027225691939 0.00190829779632074 1.69190333791483e+69 5.91050314512909e-70 5.26905854820669 1724.803150298…
4 7.22325371342381 583.682269526825 0.00171326088217597 5.64529622301094e+46 1.77138623111374e-47 7.62593449958625 323.593235352872 0.00309029945854561 2.37598321185377e+23 4.20878394683517e-24 7.38332073317267 3246 0.000308071472581639 1.28543534763755e+207 7.77946554712269e-208 7.65327192836341 781.078744597004 0.00128028064637189 3.58529684633999e+103 2.78916932923096e-104 5.54032827439439 183…
5 7.12550607470974 507.487257289524 0.00197049282644253 2.75390014708017e+39 3.63121372087603e-40 7.47736704440655 288.258536195417 0.0034691080208708 52477615676402057216 1.9055743808301e-20 7.25725128851023 2524 0.000396196513470682 1.89592685992641e+179 5.27446507107777e-180 7.52161046388626 659.569097092466 0.00151614137837602 4.35422422473442e+89 2.29662035850024e-90 5.44416421394176 1627.46…
6 6.55959737880783 252.107817732652 0.00396655688424724 27354030176516.5 3.65576843173369e-14 6.87510264846913 165.468254522465 0.00604345530135651 5230108.04635205 1.91200638904103e-07 6.56693317658076 852 0.00117370892018779 1.31108309593019e+69 7.62728162009076e-70 6.86736815364374 303.677353565816 0.00329296863351146 3.62088814509671e+34 2.76175335975006e-35 4.44043861985028 1047.2676180398 0…
7 7.24452193244681 502.188216006396 0.00199128527537425 1.56887946907285e+41 6.37397594724701e-42 7.54561421306425 295.057375068258 0.00338917134258604 3.96090831637498e+20 2.52467343378248e-21 7.40295847867718 2080 0.000480769230769231 1.28664127013931e+172 7.77217413437801e-173 7.60166970521779 620.322409020072 0.00161206492859045 1.13430210708581e+86 8.8159934972628e-87 5.52479033304899 1789.4…
8 6.91713543012352 371.373157545511 0.00269270942092106 1.27440217665006e+24 7.84681647852044e-25 7.2354376770755 227.439538902488 0.00439677289544953 1128894227396.91 8.85822582604465e-13 7.02221004935322 1458 0.000685871056241426 4.74712460292977e+119 2.10653834403848e-120 7.27248619721324 460.287283607359 0.00217255621785336 6.88993802797222e+59 1.45139186439723e-60 5.1034371297937 1380.662049…
9 6.52649326994795 247.264713945357 0.0040442487083741 258445164972946 3.86929273799601e-15 6.83371690942298 161.692532983768 0.00618457749128335 16076229.8121464 6.22036392664931e-08 6.53740553400786 834 0.00119904076738609 6.91024579627658e+67 1.44712652701706e-68 6.82963836802816 296.906473648503 0.00336806398227566 8.31278881981045e+33 1.20296572146386e-34 4.46861271997636 999.486147122776 0.…
10 6.02568924847906 147.142788700404 0.00679611966602108 2.12837514014833e-26 4.69841984684293e+25 6.30535980359889 104.183990344671 0.00959840371530889 1.45889517791661e-13 6854502058386.82 6.00925918945253 404 0.00247524752475248 3.8892878140839e+27 2.57116481937592e-28 6.31164720266447 172.365934854223 0.00580161039851488 62364154881501.4 1.60348521021428e-14 3.93682506981713 717.35927635407 0…
11 6.41020316816182 205.459463869937 0.0048671401217762 79522.0000058679 1.25751364393025e-05 6.69620676235904 140.864757550379 0.00709900771058623 281.996453888817 0.00354614388305135 6.44276102499598 608 0.00164473684210526 8.22624438665423e+50 1.215621555837e-51 6.70538759429709 243.657284665621 0.00410412519113613 2.86814302060658e+25 3.4865764810728e-26 4.32579731509654 994.008785542714 0.00…
12 6.04884918329604 215.520117930726 0.00463993806982524 0.000326496357394658 3062.82130673585 6.45795446267338 131.217852670092 0.00762091422509556 0.0180692102039535 55.3427620085576 6.09505194484738 1062 0.000941619585687382 7.03320962896211e+66 1.42182595536765e-67 6.45538630733475 291.633096465479 0.00342896609513718 2.65201991488792e+33 3.77071074913954e-34 4.23477646173088 683.757490959603…
13 5.4121486292873 90.0273963596042 0.0111077298737555 8.04058152204181e-28 1.24369114007324e+27 5.68600218121328 65.8481320383734 0.0151864596465279 2.8355919174031e-14 35266005445375.3 5.29071395919051 236 0.00423728813559322 679646929.944095 1.47135219176559e-09 5.65981171861226 104.292332894108 0.00958843255539545 26070.0389325389 3.83582089228055e-05 3.22728325081536 450.493270898834 0.00221…
14 5.6038684688112 111.509436940892 0.0089678508602825 9547.99999999956 0.000104733975701723 5.90960004424155 78.8892888426322 0.0126759920728249 97.7138680024466 0.0102339618770896 5.56497867947083 326 0.00306748466257669 8853122368139066368 1.12954498810367e-19 5.86856113102715 132.757636329836 0.00753252338355517 2975419696.13348 3.36087040527253e-10 3.58299125279693 503.796490979504 0.0019849…
15 5.38624704176907 84.867484380814 0.0117830757833335 2.11089643035203e-29 4.73732384792196e+28 5.65725376226247 63.284790251455 0.0158015851206366 4.59444929273578e-15 217653942025454 5.27128761533246 208 0.00480769230769231 83492.2342374297 1.19771618179035e-05 5.63441494933193 97.0761701778831 0.0103011892431231 288.950227958778 0.00346080363758239 3.45109419135101 429.117190968348 0.00233036…
16 5.44243368437214 93.8588469624153 0.0106542966631631 3.74601636740244e-12 266950248456.447 5.67677334941254 67.2427800432564 0.0148714850777543 1.9354628302818e-06 516672.283421946 5.49054687923178 234 0.00427350427350427 17962700088071.3 5.56709177961548e-14 5.70199190826881 107.425004828966 0.00930881968860158 4238242.57069735 2.35946853753456e-07 3.6058263192532 429.425920085611 0.002328690…
17 4.86984999892461 55.3153126399732 0.018078176770122 1.64896804228408e-28 6.06439891105983e+27 5.10168534541121 42.3378160247294 0.0236195461621332 1.28412150604375e-14 77874250629202.4 4.7704342460331 122 0.00819672131147541 0.00068797411748269 1453.54305429253 5.09146646334162 61.9207803654036 0.0161496672699997 0.0262292607117069 38.1253597267296 2.94425513722179 296.70794167515 0.0033703176…
18 4.06015500892789 28.9165864437145 0.0345822285056529 9.47190302047673e-30 1.05575405263141e+29 4.23538041177678 22.8264767566214 0.0438087756889562 3.0776456944354e-15 324923691446378 3.95217032481863 56 0.0178571428571429 1.53464844854095e-11 65161503336.529 4.22804783499422 31.2316582380518 0.0320187929945272 3.91745893219182e-06 255267.513280733 2.46966420896574 172.136946750169 0.005809328…
19 4.44918739890461 41.3708618736563 0.0241716018161268 1.05339490347051e-60 9.49311598817696e+59 4.67239213677682 31.6316079501774 0.0316139477188479 1.02635028302744e-30 9.74326228127774e+29 4.39046385121057 94 0.0106382978723404 2.38617820960273e-08 41908018.2685303 4.71245068129874 47.570074074506 0.0210216195676669 0.0001544725933492 6473.64026406553 2.6525702973393 268.77093894233 0.0037206…
20 4.32485496835883 41.6302918697188 0.0240209701899156 8.91207233624635e-28 1.12207347771729e+27 4.60001014159513 30.7626338966751 0.0325069694408736 2.98530942052015e-14 33497365235452.3 4.218584901911 110 0.00909090909090909 9.89601706885664e-06 101050.755373802 4.56652588054871 48.7775998061906 0.0205012137533074 0.00314579355153142 317.884814632285 2.85851835080909 172.888664779238 0.0057840…
21 3.74917232978447 23.2800004956878 0.0429553255458577 1.58555013194359e-14 63069592052203.5 3.92749393340442 18.4182679681344 0.0542939217590986 1.25918629755235e-07 7941636.61043513 3.59570577849498 46 0.0217391304347826 2.7850749396323e-11 35905676567.9714 3.84134761547705 24.8487794112386 0.0402434253791847 5.27738092204107e-06 189487.932512789 2.26386688454208 125.020328638311 0.00799869917…
22 3.3358970037566 14.6734031749369 0.0681505161466605 1 0.999999999999999 3.51218939811558 12.6626264313734 0.0789725579775744 1 1 3.04099886796516 24 0.0416666666666667 5.74333521705384e-15 174114858737598 3.30753056023831 14.882497038336 0.0671930252983814 7.57847954213366e-08 13195258.9492438 2.23093286181565 71.5273304719425 0.0139806699537355 9.09494701772927e-11 10995116277.76 3.0912821173…
23 5.74129170479549 119.765362561472 0.00834965952269155 1.86695082343945e-59 5.35632748032279e+58 6.06686176127223 86.1213314173474 0.0116115250837677 4.32082263398933e-30 2.31437410120378e+29 5.58691828296347 344 0.00290697674418605 532971917931363264 1.87627146263414e-18 6.0683319285735 143.232430458564 0.00698165908934493 730049257.195268 1.36977058759273e-09 3.78724676674724 524.858661848474…
24 5.71862447213734 160.899819119124 0.0062150473846067 2.97459213515045e-28 3.3618054326948e+27 6.13514451442481 100.977854682786 0.00990316147180409 1.72470059290024e-14 57981078229839.8 5.7839859674225 670 0.00149253731343284 1.68959146894483e+42 5.91859048995145e-43 6.17112909839246 209.165647432738 0.00478089979054316 1.29984286317417e+21 7.69323760841393e-22 4.12879818759725 499.78541910355…
25 5.65941393918205 142.119092008606 0.00703635230050194 1.08803153313435e-119 9.19091009356366e+118 6.04139770346739 92.395189852624 0.0108230742487251 3.29853229957559e-60 3.03165138061151e+59 5.62302099385229 554 0.00180505415162455 6.93172208405928e+30 1.44264295058753e-31 6.11236204616382 183.995294954824 0.00543492158451948 2632816378720565 3.79821398895261e-16 3.92953955169582 534.48331597…
26 5.49752161501509 101.895612127582 0.00981396528388204 1.16425404178035e-60 8.58919071022354e+59 5.80652757759257 72.7039720788099 0.0137544066906828 1.07900604344014e-30 9.26778868459113e+29 5.40513268573214 290 0.00344827586206897 41228362553016.9 2.42551471384309e-14 5.83838501157134 122.058938827648 0.00819276334535433 6420931.59541642 1.55740640612625e-07 3.62409742843965 433.103146360367 …
27 5.74870394863432 174.052626771641 0.00574538872838738 2.24218906502995e-27 4.45992720059333e+26 6.16749709891223 106.269793913506 0.00941001166158194 4.7351758837766e-14 21118539723648.8 5.82051563567825 790 0.00126582278481013 2.67564466373844e+47 3.7374170552333e-48 6.1977961359775 229.363422504513 0.00435989308617997 5.17266339880959e+23 1.9332400407692e-24 4.15952210009135 516.400107723403…
28 4.52166627071707 41.5298502881599 0.0240790658541117 6.30672693503353e-62 1.58560852610417e+61 4.72773597693629 32.3636353904037 0.0308988773336791 2.51131975961516e-31 3.98197002261967e+30 4.39924713647463 88 0.0113636363636364 4.03564223366226e-08 24779203.4600778 4.78431243938264 46.9495572210188 0.0212994553983208 0.000200889079684842 4977.87137841847 2.89824086232231 206.783862559664 0.00…
29 6.02787209146544 211.789166470846 0.0047216768291954 6.42663831835466e-88 1.55602346119895e+87 6.43325165508788 128.747540527959 0.00776713866454667 2.53508152104714e-44 3.94464632280125e+43 6.04869318813161 962 0.00103950103950104 5.02669932849005e+58 1.98937699402917e-59 6.48143662416497 277.229784654281 0.00360711602920678 2.24203018010241e+29 4.46024326021482e-30 4.35159018543199 689.34137…
30 5.17043365263896 69.4494129250471 0.0143989698095684 2.86009824099408e-90 3.49638339574109e+89 5.42074509673793 52.9039810194158 0.0189021691889879 1.69118249783815e-45 5.91302240460925e+44 5.06852945456484 160 0.00625 0.248436200051128 4.02517829444421 5.4836733607259 80.3161044541757 0.0124508030711394 0.498433746902362 2.00628469924989 3.24891636746711 392.378898916803 0.00254855702679372 2…
31 4.77499143875816 60.3322148896366 0.0165748928964279 6.64589099266909e-93 1.50468913965497e+92 5.04641246853974 43.1955637494869 0.023150525498394 8.15223343180818e-47 1.2266577108774e+46 4.76978626363317 164 0.00609756097560976 6.12086449816857 0.163375614719001 5.16850497675221 72.9909762198719 0.0137003236809395 2.47403809553705 0.404197494696591 3.20262784068275 266.863548024735 0.00374723…
32 4.53140960448568 60.4917617114087 0.0165311766711433 6.47807993725917e-29 1.54366727438546e+28 4.92911768340477 40.9297241675323 0.0244321216509261 8.04865202208368e-15 124244407294069 4.5812654421697 218 0.00458715596330275 501362.720289641 1.9945639345149e-06 4.94541253905475 78.1937322763895 0.0127887488023378 708.069714286412 0.00141229031523795 3.27721128344646 182.913250108005 0.00546707…
33 4.47815279345317 43.0813022711308 0.0232119259930104 4.95853358373209e-14 20167252739414.6 4.76056286658007 33.0734524343615 0.0302357306659965 2.22677650062418e-07 4490796.4482277 4.29096999463999 108 0.00925925925925926 8.54919638166014e-07 1169700.58395806 4.64865958970581 49.6521366848059 0.0201401201794808 0.000924618644721171 1081.52696866886 2.68904359273309 257.201179188708 0.003888007…
34 4.99750053987699 87.4967168245771 0.0114290002675747 1548.00000000004 0.000645994832041326 5.35519440020953 57.2659518693999 0.0174623832723603 39.3446311458125 0.0254164283887671 5.04644848922673 314 0.00318471337579618 807014467396012 1.23913515853897e-15 5.34374622064912 108.712663668361 0.00919856037241988 28408000.0597721 3.52013516578408e-08 3.56331193787067 249.490515381331 0.0040081684…
35 4.40941615322496 39.9960108947805 0.025002493439427 2.89151028399272e-14 34584002883751.1 4.60988995057316 30.4825822753849 0.0328056196475032 1.70044414315576e-07 5880816.51505563 4.31129124138106 86 0.0116279069767442 4.70459565811814e-06 212558.118203936 4.57242491351531 43.752260290267 0.0228559620318052 0.00216900798940855 461.040256597985 2.88116371790659 159.079269460828 0.0062861742035…
36 4.62710972439107 54.5132448825681 0.0183441657555735 1.84465823079409e-44 5.4210584015312e+43 4.88687572914857 38.9051442172621 0.0257035417839758 1.35818195791068e-22 7.3627837137398e+21 4.6369176687892 146 0.00684931506849315 51.313383396699 0.0194880932381537 4.94857096562748 64.5730555436431 0.0154863354626936 7.16333605219656 0.139599760881435 3.13721891539387 197.130033079415 0.005072793…
37 3.03859304012627 15.995142460181 0.0625189805273345 4.03069468251984e-47 2.48096191541562e+46 3.24176991926373 12.0017126533802 0.0833214416042826 6.34877522245026e-24 1.57510695364335e+23 3.12296686749454 36 0.0277777777777778 1.06096970162414e-12 942533984211.983 3.43612971250366 18.9661107207079 0.0527256228082736 1.03003383518414e-06 970841.894549253 2.47658822561849 60.7121506316973 0.016…
38 3.53730409875546 22.9162593453352 0.0436371392438251 2.86565476209643e-15 348960388818236 3.79035435136458 17.2583097543404 0.0579431018584254 5.35318107492772e-08 18680481.493212 3.49933287095191 54 0.0185185185185185 1.44182906351798e-09 693563491.888601 3.77111747740336 26.218878723744 0.0381404563687308 3.79714243019402e-05 26335.5936308374 2.58984601168794 72.9332737438934 0.0137111629393…
39 3.90101487560653 24.0406701638458 0.0415961781923982 1.34817034186467e-31 7.41746030859046e+30 4.09275884191052 19.7846266104477 0.0505442948047313 3.671743920625e-16 2723501479454428 3.71211969353316 44 0.0227272727272727 1.24133767905388e-12 805582571828.625 4.07776568263732 26.0181831752682 0.0384346590714511 1.1141533462921e-06 897542.518117456 2.68091366006407 117.284922284692 0.008526245…
40 3.63975164890687 20.7153395069592 0.0482734062680486 1.33226762955018e-15 750599937895088 3.83348569632756 16.7916129871179 0.0595535402565064 3.65002414998884e-08 27397079.002972 3.41761157427355 40 0.025 4.00036538681533e-12 249977165409.907 3.73721742131194 22.1521187687925 0.0451424087437082 2.00009134461787e-06 499977.164888464 2.51662351088766 93.677469375158 0.0106749254294564 37888.000…
41 3.44511406758901 24.443685248509 0.0409103615037342 24.0000000000001 0.0416666666666665 3.8072697737315 17.7694392225798 0.0562763960907269 4.89897948556637 0.204124145231931 3.42944545566687 78 0.0128205128205128 1.50814119147994e-07 6630678.91553773 3.66527453676263 30.4830828632372 0.0328050809193582 0.000388347935681386 2575.01046901517 2.56967434559406 58.191012257491 0.0171847844057957 2…
42 6.32205486444163 532.484413387391 0.00187798924223625 132642225451009136 7.53907736846096e-18 7.71257580449303 290.044451278122 0.00344774739042019 364200803.748436 2.74573803711518e-09 7.76280476544646 10236 9.76944118796405e-05 Inf 0 7.87484112706687 1529.56768019419 0.000653779504463013 1.82011705044749e+183 5.49415214672124e-184 4.41637886884346 1116.46858917398 0.000895681266536887 5.6770…
43 6.19006648870744 441.33704118612 0.00226584199076615 199995185361044 5.00012036887157e-15 7.4425374727728 243.12420516398 0.00411312398666982 14141965.3995136 7.07115292499862e-08 7.50717490530065 6786 0.000147362216327734 1.03795680380344e+284 9.63431229831195e-285 7.61138258984808 1137.92945444363 0.000878789099003449 1.01880165086411e+142 9.81545327446061e-143 4.20395243612696 992.740725342…
44 6.12024030670924 382.186682664787 0.00261652235768008 49205603746654.3 2.03228885301096e-14 7.27980544348174 215.872107268077 0.00463237243873368 7014670.60856415 1.42558368853287e-07 7.31261586198181 5114 0.000195541650371529 2.815001503999e+235 3.55239597058616e-236 7.43016573388688 926.261325688402 0.00107960893137452 5.30565877530679e+117 1.88478008547049e-118 4.08496716723826 868.12343390…
45 6.1987993181767 430.716070762986 0.00232171508768773 1155003139448374 8.6579851244179e-16 7.45638665770718 241.760831565065 0.00413631932652776 33985337.1242416 2.94244543270016e-08 7.46091258886114 6848 0.000146028037383178 3.3284339052135e+280 3.004415976035e-281 7.59678601445623 1132.88901656315 0.000882698998206994 1.82439960129723e+140 5.48125530880929e-141 3.98719673803901 1032.831991389…
46 5.98566363311418 326.349703754211 0.00306419766433478 16322604360864.6 6.12647331205076e-14 7.08415555618051 187.73613136501 0.00532662515589889 4040124.30017498 2.475171370239e-07 7.0578305543948 4146 0.000241196333815726 8.5722954648103e+193 1.16654868477767e-194 7.20120319652214 767.408485937416 0.00130308697170382 9.25866916182357e+96 1.08006883335168e-97 3.9629818218479 770.786620076303 0…
47 5.74470986755322 249.094639634042 0.0040145384158774 2640585727999.93 3.78703857025477e-13 6.65738952702521 143.773301677304 0.00695539427928336 1624987.91626274 6.15389191508496e-07 6.65743218925441 2422 0.000412881915772089 1.87360599970136e+130 5.33730143989393e-131 6.78001492075157 508.261949516469 0.00196748940374416 1.36879728217927e+65 7.30568370509834e-66 3.94983537777068 577.871855296…
48 6.04695853073918 324.642948577646 0.00308030716324284 12437868089735.6 8.03996306107517e-14 7.10690250963845 189.388004031715 0.00528016547358798 3526736.18090941 2.83548286206693e-07 7.11223353728603 3726 0.000268384326355341 1.39755773606857e+190 7.15533944817957e-191 7.23167015106985 737.618665546706 0.00135571406569385 1.18218346125657e+95 8.45892395531463e-96 3.8743518221922 776.737363414…
49 5.82065570489839 292.490114831743 0.00341891896269813 1521173807728 6.57387074980985e-13 6.91634380777351 167.697182559846 0.00596312940226727 1233358.75061881 8.10794101471509e-07 6.88715868626003 3700 0.00027027027027027 2.68203633534774e+171 3.72851026222336e-172 7.03833025329384 684.950327412774 0.00145995988318926 5.17883803120714e+85 1.93093507457485e-86 3.82461884236393 678.834678308856…
50 5.88049570104837 266.930111688645 0.00374629896070485 1454254603199.95 6.87637500200853e-13 6.81580201391313 156.977848327545 0.00637032556283628 1205924.79168476 8.29239109184353e-07 6.78787985771056 2572 0.000388802488335925 1.05614629389817e+142 9.4683852585333e-143 6.92933221486082 550.489681864052 0.00181656447513027 1.02768978485639e+71 9.73056280927948e-72 3.7829809563267 656.4702627711…
51 5.69462515900479 186.047343838129 0.00537497595703411 17706243821.9997 5.64772523214393e-11 6.417244485596 116.670588061433 0.00857114047863928 133064.810607461 7.51513488378217e-06 6.37547572010479 1226 0.000815660685154976 3.51671329393386e+82 2.84356419309173e-83 6.49088673608025 327.325602819582 0.00305506196700167 1.87529018925975e+41 5.33250803383524e-42 3.29309484876967 569.258324709287…
52 5.72476908622336 311.01939786709 0.00321523354124471 1748820857143.94 5.71813857271312e-13 6.9340735429608 172.098339997819 0.00581063129378629 1322429.90632545 7.561837457069e-07 6.91546760418327 4832 0.000206953642384106 4.72295220684367e+188 2.1173197529947e-189 7.05908815037265 788.353184145544 0.001268467001987 2.1732354237044e+94 4.60143429051714e-95 3.98057473964057 662.26620483949 0.00…
53 5.25801843634332 129.148805871844 0.00774300616447288 51190327.9999998 1.95349402723109e-08 5.9256506248771 82.5047948432788 0.0121205076856386 7154.74164453194 0.000139767450689747 5.85517552431652 794 0.00125944584382872 6.02169650945214e+50 1.66066157341261e-51 5.9680835808753 219.628177125639 0.00455314984209858 2.45391452773974e+25 4.07512156065633e-26 3.09174559593365 396.298301044218 0.…
54 5.44413433091521 191.74766744175 0.00521518729975572 3654798848.00003 2.73612869432532e-10 6.34751236645199 113.579057756554 0.00880444000639099 60454.9323711474 1.65412475174194e-05 6.25970336930713 1822 0.000548847420417124 3.77173890033743e+95 2.65129699171525e-96 6.42829552995255 387.889879774219 0.00257805127729054 6.14144844506361e+47 1.62828037871714e-48 3.62341682123572 440.95648229358…
55 5.13052265518749 112.777057188055 0.00886705172961291 58680179.9999998 1.704152918413e-08 5.69908478157493 71.928158231365 0.0139027610964733 7660.29894977994 0.000130543208111836 5.60467643211769 594 0.00168350168350168 2.25297703499014e+38 4.4385716519493e-39 5.74031098765448 175.207811464561 0.00570750808220824 15009920169641598976 6.66226061629932e-20 3.15825555288362 302.231735681571 0.00…
56 5.00610628206367 92.7021464389514 0.0107872367406136 5320519.99999998 1.87951553607543e-07 5.4983125061209 61.3546065444842 0.0162986946917338 2306.62524047578 0.000433533797537797 5.30916904551048 422 0.0023696682464455 2.43206370561977e+25 4.11173439942918e-26 5.48621801849131 134.434165881025 0.0074385852245701 4931595792053.29 2.02774120622657e-13 3.11208002037979 278.154036684129 0.003595…
57 4.78793035018149 90.6704737029293 0.0110289486660936 605769.000000003 1.65079427966765e-06 5.38237127706321 57.6222956598652 0.0173543936170616 778.31163424428 0.00128483239360924 5.26363801758241 498 0.00200803212851406 2.20364494122525e+28 4.53793613159835e-29 5.4178136008851 143.129959631665 0.00698665745853229 148446789834784 6.73642051211053e-15 3.33830435322953 208.782299612672 0.0047896…
58 4.64947949830244 65.4737375794713 0.015273299447526 31859.9999999997 3.13873195229131e-05 5.05717538652611 44.5999659624941 0.0224215417751874 178.493697367721 0.00560243871210682 4.83955105673934 244 0.00409836065573771 14428026661.9125 6.93095475516293e-11 5.02592450608936 87.0403098425873 0.0114889296902608 120116.720992177 8.32523558535308e-06 2.94635237054841 203.947059748323 0.0049032332…
59 3.50308769442396 24.3256554198572 0.0411088615184317 17.9999999999997 0.0555555555555564 3.8019762676665 17.7840632388029 0.0562301194373911 4.24264068711925 0.235702260395518 3.52219882879374 66 0.0151515151515152 1.04684247998139e-08 95525355.4496356 3.71272416539188 28.712837560683 0.0348276271157998 0.000102315320455022 9773.70735440936 2.47892579460166 59.837543761693 0.0167119159165785 1…
60 4.77930812871995 86.9867369387735 0.0114960054278603 1008639.99999999 9.9143401015229e-07 5.32582185946293 55.6151890131717 0.017980699476957 1004.31070889441 0.000995707793558077 5.22487559458357 440 0.00227272727272727 3.54501375247828e+25 2.82086352782387e-26 5.35608202346295 132.004396682355 0.00757550524931623 5954001807589.81 1.67954265436275e-13 3.31331940391115 212.079575061522 0.00471…
61 4.5031879287929 56.0471058376855 0.0178421344876582 103256.999999999 9.68457344296279e-06 4.81936916136187 38.3926986613951 0.026046619145466 321.336272462352 0.00311200473054955 4.60537588785765 184 0.00543478260869565 654984.225968991 1.52675432529782e-06 4.7814366079291 69.6210839048228 0.0143634649722931 809.310957524357 0.00123561900491123 2.99701702148163 141.882960920826 0.0070480626673…
62 4.2189106935508 49.5182192350322 0.0201945872741025 470.999999999998 0.00212314225053079 4.68241834209686 33.8823248971977 0.0295139133171675 21.7025344142107 0.0460775677584092 4.42501935331947 206 0.00485436893203883 37361.7359834144 2.67653516004695e-05 4.63753769110662 69.6507335744297 0.0143573505788189 193.291841481772 0.00517352409876184 2.82374610567524 131.722669816099 0.0075917076490…
63 3 32 0.03125 16 0.0625000000000002 3.92192809488736 20 0.05 3.99999999999999 0.25 4 272 0.00367647058823529 129659.461502563 7.71251082189813e-06 4.00000002166961 65.9696900615017 0.0151584765529098 360.082575949688 0.00277714076378893 3 32 0.03125 16 0.0625000000000002 3.92192809488736 20 0.05 3.99999999999999 0.25 3 32 0.03125 16 0.0625000000000002 3.92192809488736 20 0.05 3.99999999999999 0…
64 3.92586461239579 38.759512889654 0.025800117840669 160 0.00625000000000001 4.3373839877603 26.7075500817694 0.0374425957056466 12.6491106406735 0.0790569415042096 4.13903655830618 138 0.0072463768115942 0.193753761607118 5.16119011938328 4.3007406111107 51.0648570484993 0.0195829393794296 0.440174694419293 2.27182528363941 2.74176026632447 94.1549544449558 0.0106207900146626 7168.00000000016 0…
65 3.75882998916462 31.7798345024062 0.0314664948907863 423 0.00236406619385343 4.085585621348 22.4058582506436 0.0446311847916505 20.5669638012031 0.0486216638326315 3.83118188203923 102 0.00980392156862745 0.000170063278531529 5880.16418732397 3.99757433047781 39.5063128069301 0.0253124103200181 0.0130408312055455 76.6822286277855 2.54904685675645 70.8269649692537 0.0141189164385923 935.9999999…
66 3.72371889856799 29.8167953293361 0.033538144825917 40.0000000000003 0.0249999999999998 4.06233521535694 21.4697499122937 0.0465771610794309 6.32455532033678 0.158113883008418 3.81053488520002 90 0.0111111111111111 6.53845607291628e-06 152941.304315283 3.97444013012237 36.7972504029809 0.0271759435568857 0.0025570404910592 391.077107889586 2.47129018844532 83.384745147177 0.0119926012633961 52…
67 2.99831068085749 18.9426026184676 0.052791056231369 16 0.0625000000000001 3.35288217267349 13.357679921668 0.0748633000539162 4 0.25 3.15897227756246 60 0.0166666666666667 4.01364656029031e-08 24914998.991034 3.27204949770068 23.7398240035289 0.0421233114386759 0.000200340873520365 4991.49266162277 2.38825012884773 31.6526872682394 0.0315928941996469 17.9999999999998 0.0555555555555562 3.17265…
68 3.27387760096461 18.5279725322909 0.0539724461625352 16 0.0625000000000001 3.51130273352484 14.1462163463837 0.070690280391169 4 0.25 3.1578565424548 44 0.0227272727272727 7.03536403329101e-11 14213905567.1895 3.3410162228504 20.6048807452302 0.04853219061855 8.38770769238593e-06 119222.085064763 2.24017109584118 52.9621027074968 0.0188814255642922 480.000000000002 0.00208333333333333 3.212985…
69 7.58761065628704 897.208234900693 0.00111456845925036 6.97804814846207e+76 1.43306549155926e-77 7.99447944615791 455.412897015185 0.0021958095753416 2.64159954354593e+38 3.78558514837438e-39 7.77625388516573 5994 0.000166833500166834 Inf 0 8.0411190871522 1215.29857235091 0.000822843063219903 1.03679179649025e+160 9.64513804396606e-161 6.11141343516911 2476.39113873139 0.000403813430099852 4.8…
70 7.37692129836663 721.845582398969 0.00138533784009125 2.74443310424264e+68 3.64373975249786e-69 7.71217137323514 373.269008815898 0.00267903302010593 1.65663306264322e+34 6.03633974565536e-35 7.65868967128607 4022 0.000248632521133764 2.37080243122767e+255 4.21798116463957e-256 7.79763370332627 929.697600360199 0.00107561856630862 4.86908865315438e+127 2.05377242279654e-128 5.9263857483479 192…
71 7.12348759876263 649.8988288774 0.00153870103401686 3.3320210008972e+55 3.0011815643741e-56 7.55683131171059 332.345186240197 0.00300891976596065 5.77236606678509e+27 1.7323918622454e-28 7.34565673558595 4556 0.000219490781387182 2.09113547739294e+235 4.78209093007557e-236 7.60115522256015 910.525240520622 0.00109826719293165 4.57289347939894e+117 2.18679924320354e-118 5.64549065149113 1626.15…
72 7.3765928667604 691.41297828651 0.00144631360909401 3.54463799980977e+56 2.82116255610211e-57 7.74311757965865 367.858314818892 0.00271843794122835 1.88272090332311e+28 5.31146171604588e-29 7.65048900173935 3786 0.000264131008980454 5.70345001558511e+248 1.753324737251e-249 7.82562761116682 906.45441863678 0.00110319943224934 2.38818969422136e+124 4.18727206812622e-125 5.83673002603408 2001.99…
73 7.26195892236615 697.16252741153 0.0014343857575261 1.25511921804733e+64 7.96737063396867e-65 7.63506741061164 355.827485652795 0.00281035063428396 1.12032103347528e+32 8.92601290272988e-33 7.53033603184571 4332 0.00023084025854109 3.68623744239763e+249 2.71279323599288e-250 7.71172040034927 931.715111758648 0.00107328945015442 6.07143923826767e+124 1.64705592983143e-125 5.84360947182714 1760.…
74 6.65559457442298 343.187678547508 0.0029138575260987 1.34764342390987e+24 7.42036047709662e-25 7.00546337800641 201.176757287053 0.00497075315004272 1160880452031.94 8.61415142489186e-13 6.81896503595323 1530 0.00065359477124183 3.13561358800699e+113 3.18916847351591e-114 7.05012868676543 437.39486254135 0.00228626370732798 5.59965497866341e+56 1.78582431205198e-57 4.95181044142279 1063.785013…
75 7.21617961193498 627.852456583265 0.00159273088687419 8.37049828802288e+57 1.19467200827324e-58 7.56817095879797 330.633887413955 0.00302449336884818 9.14904273026576e+28 1.09301052523443e-29 7.4614517881891 3498 0.00028587764436821 6.68917338097465e+221 1.4949530278946e-222 7.64004010696334 816.953428927486 0.00122405998260246 8.17873668788441e+110 1.22268271759055e-111 5.76398934416172 1693.…
76 6.94062458493418 481.631871074283 0.00207627455751525 1.41672333109954e+37 7.0585411988937e-38 7.30926535221015 264.227370630155 0.00378461927549407 3763938537090550272 2.65679152341574e-19 7.15669924711926 2564 0.000390015600624025 8.11017163595029e+169 1.23301952768454e-170 7.37302768197819 634.500618017764 0.00157604259413346 9.00564913593145e+84 1.11041412440789e-85 5.38222679229673 1384.4…
77 6.72572151859689 348.555434690554 0.00286898409972518 4.9551627446345e+23 2.01809718779229e-24 7.04512743445555 206.190297604912 0.00484988872714144 703929168640.887 1.42059747563914e-12 6.88617985213349 1464 0.000683060109289617 5.1054276468967e+115 1.95869977827978e-116 7.10232507027123 436.654803752886 0.00229013855202181 7.14522753094448e+57 1.39953555806195e-58 5.07335534318761 1139.65804…
78 6.02788924873626 233.646252271029 0.00427997449255039 0.00778866642472311 128.391684207422 6.4690164488145 136.511621507274 0.00732538364835638 0.0882534216034886 11.3310054367396 6.15631724448853 1256 0.000796178343949045 2.1602558504117e+74 4.62908131835134e-75 6.48067203453412 320.98279850955 0.0031154317447645 1.4697808851702e+37 6.80373523761127e-38 4.41137757610093 677.395692524881 0.001…
79 6.61245168455296 305.354111357116 0.00327488631332193 31681667670091382784 3.1563995002196e-20 6.92916004837244 185.464472688913 0.00539186824032514 5628647055.02942 1.77662587514074e-10 6.74468330313331 1192 0.000838926174496644 1.4509079150485e+95 6.89223616211767e-96 6.96861493739821 375.618691783526 0.00266227432732851 3.80907851723812e+47 2.62530687008541e-48 4.87960301500382 1025.3091414…
80 6.20895079492653 239.976160215713 0.00416708059292684 40069710084706040 2.4956506994586e-17 6.53975248915917 143.437024358384 0.0069717006782116 200174199.348233 4.99564880616983e-09 6.40047576974888 998 0.00100200400801603 2.89563810873295e+75 3.45347022814799e-76 6.59429059800456 303.028743778904 0.00330001698033511 5.38111336874903e+37 1.85835148132639e-38 4.58973368203016 708.033227614699 …
81 5.68820564492636 110.259976891617 0.00906947405750844 1.85171840876465e-57 5.40038914808402e+56 5.93409358784825 79.576093735225 0.0125665881932747 3.07832691727873e-29 3.24851786984343e+28 5.71581091353921 276 0.0036231884057971 7477562593131454 1.33733417479989e-16 6.00001463642701 128.258462459499 0.00779675649328619 86472900.9177526 1.15643165591396e-08 3.59315213191603 573.067556295403 0.…
82 5.7640929464463 142.685440749021 0.00700842352766015 4745.99999998638 0.000210703750527364 6.06010542355694 93.9855758359388 0.010639930554297 68.8912185985005 0.0145156381371045 5.86036179284615 456 0.00219298245614035 6.03990455066521e+33 1.65565530317837e-34 6.09693826552172 171.476933571946 0.00583168814119501 77716822829199648 1.28672269863338e-17 4.00122228095718 505.002231015487 0.00198…
83 5.40219331853846 100.090108168622 0.0099909972953101 429.000000000018 0.00233100233100223 5.70691713456026 69.6188508510077 0.0143639256864511 20.7123151772084 0.0482804549585258 5.35881778306748 296 0.00337837837837838 568890531131125 1.7578074256425e-15 5.67394766523492 118.074539467929 0.00846922634215834 23851426.1865224 4.19262140628331e-08 3.46124697683034 417.847003554706 0.002393220464…
84 5.58270224793751 114.598408589068 0.00872612466710461 478722.999999976 2.0888906528411e-06 5.86800479312638 78.9811854631015 0.0126612432332657 691.898113886703 0.00144529950281632 5.61128143451864 336 0.00297619047619048 1.28137445838778e+21 7.80411997019356e-22 5.85461681310682 135.166227313068 0.00739829778398589 35796291126.1457 2.79358550436416e-11 3.64251340866577 465.845833876768 0.0021…
85 4.70521326392052 51.8856250712522 0.019273160892381 3.80031953189905e-15 263135768349535 4.96358872838506 38.969263391497 0.0256612497381256 6.16467317211468e-08 16221460.1176816 4.61423624789263 124 0.00806451612903226 0.00989738923512786 101.036745776431 4.92885755498611 59.0295631996854 0.0169406640638217 0.0994856232584782 10.0517036255767 3.02376098631773 230.905085313845 0.00433078378780…
86 4.35551947750435 41.0356161732357 0.0243690748002517 2.00000000000008 0.49999999999998 4.61999033154222 30.728317678431 0.0325432719898599 1.41421356237312 0.707106781186533 4.30960704833568 98 0.0102040816326531 5.69784635038129e-05 17550.4908083926 4.5735446571365 46.7074092607065 0.0214098794137415 0.00754840801121753 132.47826541887 2.95966775909166 153.340177535754 0.00652144803841008 991…
87 5.15187175391546 74.6158433995864 0.0134019794515322 116 0.00862068965517238 5.3944527227309 54.3314258723059 0.0184055541327091 10.770329614269 0.0928476690885258 5.12203164261885 184 0.00543478260869565 401749.941551919 2.48911050524887e-06 5.37042864477144 84.5366684814865 0.0118291862923247 633.837472505309 0.00157769151143336 3.33742738307551 318.722534273279 0.00313752525305468 541093905…
88 4.38351984923336 38.5889573432839 0.0259141492501103 2.46108491431028e-15 406324866803814 4.59272007161889 29.7228480026091 0.0336441514592484 4.96093228568006e-08 20157501.5020169 4.30039632191591 82 0.0121951219512195 1.95105589112857e-07 5125429.79699858 4.5665062417121 42.6047588924441 0.0234715563706041 0.000441707583263925 2263.94120882115 2.77434486818436 176.58294067591 0.0056630612004…
89 4.69253962459405 46.8983685152008 0.0213227033617572 1.70666958849884e-15 585936496870248 4.88663767729502 36.3305656052469 0.0275250325267597 4.13118577226786e-08 24206125.1932284 4.60234399786827 96 0.0104166666666667 4.40192340896294e-06 227173.421046776 4.85796975002734 51.0305958689899 0.0195960870722985 0.00209807612086953 476.627129994481 2.79003737625416 248.992548538572 0.004016184443…
90 4.65374357991544 52.9540912191499 0.0188842821579453 40 0.025 4.91716524532849 38.6989235147698 0.0258405120653638 6.32455532033676 0.158113883008419 4.66300360025277 132 0.00757575757575758 1.62327384390177 0.61603900275776 4.88805444892182 60.7463582318229 0.0164618921875737 1.2740776443772 0.784881521478089 3.06361422368178 198.295251790578 0.00504298509908907 3568728.00000047 2.80211885018…
91 3.67121104696573 21.679436704859 0.0461266597289343 1.32187674959006e-29 7.56500180754464e+28 3.84085761215741 17.2697620503316 0.057904677382674 3.63576229914726e-15 275045483648517 3.53894586669299 42 0.0238095238095238 2.87202166217847e-12 348186788828.565 3.82965384597755 23.5160460355222 0.0425241555697522 1.69470400429646e-06 590073.545270897 2.46760326174318 113.149117935563 0.008837894…
92 3.7660787891201 23.6422380838313 0.0422971800069931 1.11668238447919e-45 8.95509783174727e+44 3.93087092703843 18.6091265877428 0.0537370733271633 3.34167979387492e-23 2.9925069476523e+22 3.70807021091224 46 0.0217391304347826 3.37581697184184e-12 296224590474.288 4.00843596356391 26.168449805298 0.0382139564032387 1.83733964520495e-06 544265.183963009 2.48802771453428 126.625480545979 0.00789…
93 3.68604143565799 22.5284025965539 0.0443884112827851 2.99999999999999 0.333333333333335 3.9027991170711 17.8725305343532 0.0559517857909309 1.73205080756887 0.577350269189627 3.52953308214711 46 0.0217391304347826 1.41309891642432e-11 70766454377.4743 3.76433245697218 24.2339693367574 0.0412643915696974 3.75912079670808e-06 266019.650359657 2.32856049019926 99.3541834314228 0.0100650014469721 …
94 4.16972207690886 32.7334538227808 0.0305497857150672 1.6942512935212e-14 59023121530081.9 4.36752139303445 25.3614612716212 0.0394299046608554 1.30163408587867e-07 7682650.68385137 4.05102418555068 68 0.0147058823529412 1.65089754036386e-08 60573111.0229651 4.31766360700858 35.5769451081563 0.0281080907019963 0.000128487257748146 7782.8729286148 2.65688498039352 146.568470208901 0.006822749794…
95 3.08373596141666 14.5369548251048 0.0687901979493696 3.66945318420888e-32 2.72520168482705e+31 3.25177482057885 11.5278940567314 0.0867461129568654 1.91558168299054e-16 5220346429909653 3.032183354201 28 0.0357142857142857 5.96068623361481e-14 16776591835359.2 3.3094378171204 16.0672105074757 0.0622385571866829 2.4414516652219e-07 4095923.80731858 2.32142041517667 61.7799307747141 0.0161864862…
96 3.78941998799452 22.8722248247681 0.0437211512068171 5.03860721771242e-31 1.98467544063498e+30 3.93862959534288 18.3894370768101 0.0543790435684976 7.09831474204435e-16 1408785093843267 3.6300543958209 42 0.0238095238095238 9.9320646311706e-13 1006840004707.2 3.92446433843135 24.2987633639684 0.0411543577350466 9.96597442860988e-07 1003414.17406134 2.49338692393209 118.899770073152 0.008410445…
97 3.38010256743094 19.9836555176026 0.0500408946260684 6.72191794413857e-15 148767064446538 3.59654256478457 15.1300744179496 0.0660935281860641 8.19873035545051e-08 12197010.4716909 3.34675057346396 44 0.0227272727272727 1.47228240764872e-10 6792175161.5373 3.5835056746121 22.2785694323117 0.0448861854904226 1.21337644927233e-05 82414.6538034183 2.41894253640484 60.5668678418828 0.0165106771347…
98 7.79508353521662 949.922742279682 0.00105271719003183 4.97580549110291e+87 2.00972486120704e-88 8.13123344752625 495.252158235445 0.00201917343189971 7.05393896422624e+43 1.41764765058425e-44 8.06469838139923 5296 0.000188821752265861 Inf 0 8.21868450148169 1232.65723134778 0.000811255533630062 7.59545860059243e+171 1.31657619715287e-172 6.27661419180536 2871.37440511056 0.000348265276106164 6…
99 7.46624089484721 748.547536660217 0.00133592050073624 5.65118340576808e+68 1.7695408699341e-69 7.84315866641241 396.491004297245 0.0025221253172501 2.37722178304172e+34 4.20659110198995e-35 7.66645922014429 4580 0.000218340611353712 1.15466157664214e+279 8.66054626073285e-280 7.90737909607359 1019.12032246983 0.000981238405271428 3.3980311603076e+139 2.94288060592557e-140 5.9575012287975 2151.…
100 7.38692756678347 684.029836837239 0.00146192453332696 5.77820248986391e+64 1.73064201497645e-65 7.73815354910079 366.316756438949 0.00272987785140171 2.40378919413993e+32 4.16009857452494e-33 7.62474949969431 3752 0.000266524520255864 2.71250408102738e+248 3.68663039806835e-249 7.80993458784323 897.298137820981 0.0011144567873822 1.64696814815205e+124 6.07176283962768e-125 5.8361945611997 196…
101 7.51300043065209 758.801689679946 0.00131786738696087 6.48114817968655e+70 1.54293648636863e-71 7.87959425231182 404.555679446193 0.00247184763632271 2.54580992607196e+35 3.92802302229586e-36 7.74628527962085 4324 0.000231267345050879 8.0246674762735e+278 1.24615755476061e-279 7.94930729985101 1008.90616201317 0.000991172457510422 2.83278440342245e+139 3.53009568533293e-140 5.94108584750067 2…
102 7.34743243066321 642.33431117235 0.00155682170889308 1.15242268750525e+60 8.67737168698738e-61 7.68979023485694 349.399706700547 0.0028620516297601 1.07350951905666e+30 9.31524110637366e-31 7.57462507816835 3374 0.0002963841138115 6.99673277212833e+233 1.42923852113307e-234 7.76069606298752 836.53929569923 0.00119540110684716 8.36464749533914e+116 1.1955076416038e-117 5.74373146580847 1890.69…
103 6.82849017856679 365.642242426053 0.00273491375986799 3.50370742682702e+28 2.85411958870552e-29 7.14778374207832 218.995046084122 0.00456631333850298 187181928263041 5.34239608107216e-15 6.98254814982478 1512 0.000661375661375661 1.46110660560282e+122 6.84412756855221e-123 7.19322307412567 458.328632125952 0.00218184056134899 1.20876242727958e+61 8.27292425237425e-62 5.08099087929281 1233.374…
104 7.3363930564516 611.427637648134 0.0016355165164704 8.17326129480562e+56 1.22350181149296e-57 7.66814811935109 338.745939042558 0.00295206490984492 2.85889161998241e+28 3.49785907591053e-29 7.56848434922008 3034 0.0003295978905735 4.22923734544462e+222 2.36449250377758e-223 7.74180806853728 789.347411895924 0.00126686929598985 2.05651096409541e+111 4.86260475854e-112 5.74575212298056 1898.868…
105 7.1405635620434 498.660851795534 0.00200537097788866 1.42250436684625e+39 7.02985539662732e-40 7.48282322792576 286.30780787491 0.00349274442573675 37716102222343241728 2.65138744747487e-20 7.3560474608895 2274 0.000439753737906772 1.51947459132029e+173 6.58122225743235e-174 7.54504414324715 636.391741190025 0.0015713591727794 3.89804385727032e+86 2.56538929939149e-87 5.43653656262704 1655.29…
106 6.90096505036299 379.516377908644 0.00263493239872962 8.30963762207038e+27 1.20342191258016e-28 7.22384117322155 228.94434919341 0.00436787369298732 91157213768688.5 1.09700588538994e-14 7.02563541501615 1550 0.000645161290322581 2.48135747038203e+124 4.03005214660199e-125 7.26259435756468 473.806397583364 0.00211056668947585 1.57523251311736e+62 6.34826917088586e-63 5.07410514406739 1342.222…
107 6.52564844696504 267.843962251022 0.00373351705073272 21719777570373382144 4.6040987149152e-20 6.8136632552342 167.490493676767 0.00597048810381954 4660448215.60903 2.14571636404143e-10 6.66084683754614 958 0.00104384133611691 3.40440714726748e+82 2.93736899478266e-83 6.85523753061736 325.090559923944 0.00307606594369874 1.8451035600387e+41 5.41974998942079e-42 4.6604756532785 949.04163174754…
108 6.85858932527891 394.763277831427 0.00253316368607879 751123584122325248 1.33133883842628e-18 7.18305440740359 230.17977873479 0.00434443027748405 866673862.6048 1.15383657353469e-09 7.06600795527453 1718 0.000582072176949942 1.20551406054277e+135 8.29521639548326e-136 7.24890213685237 499.729111488629 0.00200108414140839 3.47205135408849e+67 2.88014173183947e-68 5.12235377196235 1269.7937132…
109 6.14791535573591 240.610160732553 0.00415610046124169 36503645384985.3 2.73945242852738e-14 6.5980265826597 144.97746014372 0.00689762394105035 6041824.67347284 1.65512912744818e-07 6.28743717683283 1290 0.000775193798449613 2.29473074210355e+82 4.35780974931862e-83 6.6050514311798 340.378055900744 0.00293790972321554 1.51483686979937e+41 6.60137087983899e-42 4.37630378105666 718.453666993994…
110 6.31670076450437 192.883417381411 0.0051844788607337 187226418.00019 5.34112659250354e-09 6.57304353216237 131.176164551542 0.00762333617100899 13683.0704887533 7.30830116545804e-05 6.36975531227717 550 0.00181818181818182 1.33239373969627e+48 7.50528894130016e-49 6.59958764963165 224.47108234306 0.00445491681851338 1.15429361069715e+24 8.66330707137878e-25 4.30651616478881 847.452291150116 0…
111 6.02001639211438 154.874846423656 0.00645682641882675 261332757.00001 3.82653905112998e-09 6.29924215522691 106.715128044365 0.00937074263345557 16165.7897116104 6.18590256238327e-05 6.03106160671972 454 0.00220264317180617 5.3883808630085e+34 1.85584505888411e-35 6.28839598796605 182.381863435623 0.00548300133117666 232128862122065632 4.30795201793626e-18 3.93599803150764 657.556057842621 0.…
112 5.55951835036898 110.95996741115 0.0090122593159622 3320.00000000002 0.000301204819277107 5.85315192227894 77.197351980644 0.0129538122013658 57.6194411635519 0.0173552533625155 5.57299017481384 320 0.003125 955407495276565376 1.04667380666773e-18 5.83562788315435 130.663452792978 0.00765324946360012 977449484.769707 1.02307077304932e-09 3.41097563620925 506.646545487358 0.00197376259427185 0…
113 5.67020076598395 111.619262256135 0.00895902714090049 9.78222263786022e-13 1022262564470.46 5.9263434739533 79.744035463129 0.0125401228341694 9.89051193713461e-07 1011070.00967809 5.68603881223075 288 0.00347222222222222 1328732960109920000 7.52596669173672e-19 5.94218075714138 128.804908015642 0.0077636793147553 1152706797.11274 8.67523296040903e-10 3.66060602259898 521.221647816803 0.00191…
114 4.49047177268645 39.1561286400397 0.0255387862572664 2.99999999999997 0.333333333333336 4.70320551189037 31.0936291669585 0.0321609290002932 1.73205080756887 0.577350269189628 4.35106530429538 78 0.0128205128205128 3.93683095859745e-08 25401141.438805 4.60617784195939 42.145152990235 0.0237275209377386 0.000198414489354922 5039.95450761264 2.66174562322262 212.836263182557 0.00469844745931414…
115 3.29952079511547 15.3490601662213 0.0651505687755857 1.18325153972971e-31 8.45128838985859e+30 3.41460260683534 12.6170596674842 0.0792577689536599 3.4398423506459e-16 2907109972095757 3.12213501229617 26 0.0384615384615385 4.28512816138062e-14 23336524891190.4 3.41852209584106 16.0356179849537 0.0623611762850862 2.07005511071097e-07 4830789.26172426 2.31153108461331 79.8261802218032 0.012527…
116 5.17867914765899 74.0610048205063 0.0135023822917822 6.87036019779361e-58 1.45552776158832e+57 5.41617234221781 54.6281141659867 0.0183055925555386 2.62113719553052e-29 3.81513795502642e+28 5.1385749123165 182 0.00549450549450549 2985.87301859785 0.000334910424445844 5.44846816343419 85.6450823898467 0.0116760936191072 54.6431424663502 0.0183005580364601 3.20690769002854 405.005780619417 0.00…
117 4.9098473112818 51.5421216595625 0.0194016072253493 1.01552751324688e-43 9.84709903922506e+42 5.0932179866519 41.0122715699161 0.0243829459262026 3.18673424252303e-22 3.13800876978141e+21 4.79805592328179 100 0.01 8.92723791817943e-07 1120167.30053044 5.09615459212461 56.2865596052956 0.0177662306421357 0.00094484061715082 1058.37956354535 2.967270528729 322.629969697165 0.00309952606367798 8…
118 4.45185357928023 40.3251943048028 0.0247983925989638 1.05139186785371e-60 9.511201585013e+59 4.63435669350335 30.9704677065537 0.0322888246143079 1.02537401364269e-30 9.75253894378945e+29 4.37433838185497 86 0.0116279069767442 6.63524790093366e-08 15071026.9598109 4.68307696024776 45.1305479375665 0.0221579405901164 0.000257589749425975 3882.14205816981 2.73421666629311 227.85125499308 0.0043…
119 4.2484886183708 42.5701581932358 0.0234906338722249 6.81883410400414e-15 146652636616102 4.62546839554367 31.0345245025991 0.0322221788806931 8.25762320768158e-08 12110022.1558881 4.2385876471074 134 0.00746268656716418 0.00873935446605879 114.424927365485 4.57342815648548 54.0600542058088 0.0184979466759867 0.0934845145789333 10.696958790492 2.71788876099849 171.634852411111 0.00582632248609…
120 3.16826738193874 14.7490071315595 0.0678011740776929 2.00000000000001 0.499999999999998 3.37603951258456 12.0657205167758 0.0828794267702147 1.4142135623731 0.707106781186546 2.92586289345015 28 0.0357142857142857 2.05598456350938e-13 4863849747456.71 3.1835114984199 15.4236288466064 0.0648355850588319 4.53429659760958e-07 2205413.73611772 2.21640286542125 53.7597513495506 0.0186012765107099 …
121 3.60790740097508 20.9191760339611 0.047803030022624 8.90574035147269e-46 1.12287127238628e+45 3.75172043310572 16.4989973540154 0.0606097436433995 2.98424870804574e-23 3.35092714392044e+22 3.50677991252843 40 0.025 6.94469712449942e-13 1439947606170.2 3.83201237674622 22.8857151438495 0.0436953791356066 8.33348493998724e-07 1199978.169039 2.57190248677066 97.2874332656005 0.0102788198478825 1…
122 4.50195563033027 37.7534789281867 0.0264876252040816 1.87906706848138e-77 5.32178982205343e+76 4.64495621737006 30.2097497140506 0.0331018962244133 4.33482072118488e-39 2.3069004794428e+38 4.38085542435537 70 0.0142857142857143 1.2470327805067e-11 80190353905.025 4.71839675586724 41.0805403593493 0.0243424256655966 3.53133513066475e-06 283179.013885254 2.76209792551882 270.992130934949 0.0036…
123 3.18204861925215 17.2505358329209 0.0579692138079331 9.90334382591494e-16 1009759953383839 3.38323211736662 13.0961159542404 0.0763585175554445 3.14695786846836e-08 31776720.3056552 3.16933577402172 38 0.0263157894736842 2.87230116968678e-11 34815290630.1622 3.36365040844108 19.2952695711766 0.0518261740947018 5.35938538424583e-06 186588.559751562 2.40287806164481 49.4486545326403 0.020222997…
124 3.92378632253405 26.6409642908201 0.0375361788366114 1.10005263914339e-45 9.09047407748323e+44 4.08609726438591 20.8394174268662 0.0479859863410001 3.31670414590055e-23 3.01504130609901e+22 3.85995436232961 52 0.0192307692307692 1.41570569876494e-11 70636149933.7327 4.1540050027372 29.2774031154195 0.03415603481148 3.76258647577028e-06 265774.622441144 2.51216262372264 155.017821890162 0.0064…
125 3.13890055721181 13.915338173321 0.0718631475243079 1.30341517604103e-33 7.67215249892501e+32 3.26746705011381 11.3943926004919 0.0877624665975463 3.61028416615789e-17 27698650687217620 3.02824696938936 24 0.0416666666666667 2.13112535066445e-15 469235655090967 3.30761489540572 14.8652005747477 0.067271208011734 4.61641132338145e-08 21661847.9149625 2.1905786262172 73.5207416012358 0.01360160…
126 3.31928216817004 17.0095548124687 0.0587904863487056 2.41848126826483e-15 413482631898764 3.49369591759664 13.5346090407922 0.0738846609448476 4.91780567760137e-08 20334272.347413 3.22316039513284 32 0.03125 6.40830427184662e-14 15604752171229.8 3.45671622676521 18.1824195379516 0.0549981809578605 2.53146287190759e-07 3950285.07467877 2.26423766516596 72.6271831220194 0.0137689492695858 1599.…
127 3.38105843032149 17.3533358889989 0.0576258078790456 5.42511053714224e-33 1.84328041457154e+32 3.52642628396058 13.8928549763076 0.0719794456722802 7.36553496844747e-17 13576746350181048 3.26757054619923 32 0.03125 2.56756867896427e-13 3894735156231.1 3.55852563108604 18.7060781014505 0.0534585600774574 5.06711819377077e-07 1973508.33700572 2.32511169823816 77.1227957460524 0.012966334925056 …
128 7.21455359728152 532.582326457358 0.00187764398163908 627683731727.148 1.59315902173915e-12 7.91089070144231 332.122808794186 0.00301093443003998 792264.937837803 1.26220403332392e-06 7.65047300039677 3650 0.000273972602739726 6.61744831421873e+248 1.51115649494584e-249 7.94541896322202 915.058831066533 0.0010928259102581 2.57244014783993e+124 3.88735963726774e-125 4.28538215686354 2373.02067…
129 6.74166834079871 388.737379508592 0.00257243077901105 9.54868238358327e-40 1.04726491030769e+39 7.49585362857581 244.712715938826 0.00408642434523094 3.09009423538881e-20 32361472622668267520 7.24429329411561 2986 0.000334896182183523 3.07767685690561e+185 3.24920401489269e-186 7.52322839950052 715.125636485214 0.00139835568602312 5.54768136873919e+92 1.80255485766528e-93 3.58656229539879 189…
130 6.78873938459556 355.243601000587 0.00281496977618563 2.44865431759811e-10 4083875754.99388 7.36041130708252 226.83890779935 0.00440841480723646 1.56481766273201e-05 63905.2091381753 7.0905350565745 1890 0.000529100529100529 3.86410216338753e+141 2.58792329425196e-142 7.38390366476494 541.909271220552 0.00184532735110378 6.21619028295268e+70 1.60870236347559e-71 3.95215566440653 1481.43746228…
131 6.92744804471127 416.894660163295 0.00239868747565226 210570216.698567 4.74900969224679e-09 7.60575047762681 265.013924356305 0.00377338663403785 14511.037754019 6.89130589383961e-05 7.39257284923471 2698 0.000370644922164566 4.04114643193442e+189 2.47454532233151e-190 7.63512393584185 710.582543651732 0.00140729604031775 6.3570012049192e+94 1.57306875956886e-95 3.62264433111524 1949.26669617…
132 5.79715552261798 174.966453358722 0.00571538132484041 7.91843195102837e-08 12628762.9442863 6.42492067902477 114.641038274514 0.00872287982603097 0.000281397085113338 3553.69708110953 6.13888552768853 1026 0.000974658869395711 4.13763505235464e+65 2.41683954081673e-66 6.41624573300628 285.593025466215 0.00350148606874259 6.4324451434541e+32 1.55461877668345e-33 2.93657923018755 799.3673983653…
133 6.08995387015819 175.95622267956 0.00568323179920231 1.3775265116945e-50 7.25938841474564e+49 6.51625965680617 121.069761710058 0.00825970073679367 1.17368075373778e-25 8.52020446629403e+24 6.22981764930519 680 0.00147058823529412 4.06021694857285e+49 2.46292257942398e-50 6.51972900596048 240.79121576648 0.00415297541821377 6.37198316740781e+24 1.56937012187182e-25 2.87925986083019 1118.96640…
134 5.53679237648561 141.374645008867 0.00707340414497439 1.91197627797171e-22 5.23019041355908e+21 6.12766811984235 93.2718728158767 0.0107213457799228 1.38274230353009e-11 72320055403.4571 5.89528909319482 752 0.00132978723404255 6.500780595184e+48 1.53827680438997e-49 6.14812299446067 223.585244730356 0.0044725670569451 2.54966283951113e+24 3.92208720503507e-25 2.95979092970331 538.88391006676…
135 6.18480215683259 231.405697366727 0.0043214147766432 8.26727708189366e-17 12095881027020626 6.78690966190235 149.689983118656 0.00668047373087965 9.09245680874735e-09 109981275.801932 6.57134930271909 1256 0.000796178343949044 6.14677250046901e+90 1.62687003614287e-91 6.82023107409748 365.264395544976 0.0027377428848711 2.47926854141882e+45 4.03344770158591e-46 3.45800637771017 932.1499026705…
136 6.27769743162886 223.043135000696 0.00448343769915572 4618023321600.02 2.16542864849268e-13 6.80119879520674 149.005990007743 0.00671113959880427 2148958.65981642 4.65341664639294e-07 6.48055504157719 1072 0.000932835820895522 1.26508970306454e+78 7.9045778143448e-79 6.77427621106494 330.118572826927 0.0030292145983688 1.12476206508956e+39 8.89076926612362e-40 3.23850977242452 1005.5085306961…
137 6.0484563993947 163.344834908544 0.00612201788051576 6.0707040570588e-05 16472.5539344524 6.41024267270515 113.096776284883 0.00884198500478091 0.00779147229800554 128.345447657688 6.09200680269085 552 0.00181159420289855 4.65270794120303e+41 2.14928599137782e-42 6.38590340246191 207.14523836324 0.00482753071179193 6.82107611832842e+20 1.46604433472451e-21 3.39528518450985 793.528224693792 0.…
138 6.12717566260664 227.546126175224 0.00439471335684239 3.73746782283668e-97 2.67560831932733e+96 6.78242245719802 147.532227726384 0.00677818003165125 6.1134833138209e-49 1.63572868145281e+48 6.58013811306272 1374 0.000727802037845706 1.57514795659066e+92 6.34860995639074e-93 6.83947818328258 383.210921087821 0.00260952896948057 1.25504898573349e+46 7.96781648658574e-47 3.42215029061064 1049.4…
139 4.06194029371271 48.2045938614159 0.020744910804039 216.000000000003 0.00462962962962956 4.61819674068312 32.3757859828016 0.0308872810232688 14.6969384566992 0.0680413817439767 4.42848760486663 228 0.0043859649122807 10467922.3222219 9.55299408247563e-08 4.60327586123603 72.7842516235369 0.0137392358606957 3235.41686992911 0.000309079182127746 3.04241658051199 88.0058149727891 0.011362885512…
140 5.88351139902897 157.112602097958 0.00636486180387053 4.51686960303368e-36 2.21392266743403e+35 6.29387122399291 105.933852935438 0.00943985300534155 2.12529282759663e-18 470523396595114816 6.06731292642775 594 0.00168350168350168 9.25649948877994e+44 1.08032199560117e-45 6.33108936484651 211.564911350562 0.00472668172437633 3.0424495868921e+22 3.28682520922725e-23 3.52494412135521 741.097903…
141 4.03195396860973 33.1779951604596 0.0301404589145207 2.12992086666884e-29 4.69501010882147e+28 4.30081154057702 24.7831369829741 0.0403500170574449 4.61510657154181e-15 216679720066772 3.95762802559826 84 0.0119047619047619 2.14237686123905e-07 4667712.84778368 4.31071263610284 39.0969205965628 0.0255774619776043 0.000462858170635352 2160.48902977629 2.7022774723103 114.057888960326 0.0087674…
142 3.82120873946183 29.4488299775009 0.033957206475232 1.92005036216069e-29 5.20819672081241e+28 4.08311798162161 21.6700860395473 0.04614656343196 4.38183792735502e-15 228214739243819 3.81673190989635 76 0.0131578947368421 4.82333239937758e-08 20732554.1181662 4.11630326288015 34.982357884268 0.0285858375615588 0.000219620864204146 4553.30145259088 2.63083892865161 99.4261993161106 0.0100577112…
143 4.60881425344093 57.517200697672 0.0173861034241966 2.96882244841376e-12 336833885278.083 4.98626213852261 40.9638316029558 0.0244117789002883 1.72302711772443e-06 580373.918502618 4.60696449238034 200 0.005 6207.14611793503 0.000161104633433807 4.92272502374029 74.7823514071191 0.0133721390299156 78.785443566277 0.0126927000056649 2.73022555938828 210.632209198367 0.00474761198112029 3655680…
144 3.75414277062481 25.9917083402196 0.0384738081433685 1.33226762955018e-15 750599937895087 3.99376761801644 19.772334303984 0.0505757177997192 3.65002414998885e-08 27397079.002972 3.68639780839388 60 0.0166666666666667 2.79800225957279e-09 357397852.906911 3.95166733170885 29.463123160423 0.0339407331176374 5.28961459803338e-05 18904.9690004218 2.50672776651287 96.4704214368964 0.0103658715812…
145 3.59514889289355 23.7629398019883 0.0420823352806005 3.9934423332689e-32 2.50410527195827e+31 3.81914365628645 17.8328843246423 0.0560761782443771 1.99835991084411e-16 5004103588014815 3.51148152918561 56 0.0178571428571429 5.570343556228e-10 1795221407.63102 3.85831845812519 27.3165113932351 0.0366078957010465 2.36015752784173e-05 42370.0531936298 2.60239101305473 75.639123153905 0.013220671…
146 3.22648757921868 22.1486847747166 0.0451494077491017 3.17666119228904e-46 3.14795925491639e+45 3.50696462372066 15.3773223169935 0.0650308278246141 1.78231904896094e-23 5.61066774539037e+22 3.4116365947418 68 0.0147058823529412 7.49848815089886e-10 1333602160.69706 3.66920534391246 28.4291294194957 0.0351751889846558 2.73833674899543e-05 36518.5180517646 2.5661707226347 62.7797160780881 0.015…
147 5.75930703973922 105.562733742808 0.00947304000705772 1.72608003095041e-119 5.7934741267436e+118 5.99070735443591 79.6520881717714 0.0125545986671872 4.15461193247987e-60 2.40696367374824e+59 5.65643300572362 244 0.00409836065573771 2440813.16490226 4.09699527345857e-07 6.03737684798047 120.571169518494 0.00829385668226944 1562.31020124118 0.000640077751016123 3.21538872068964 795.22376094336…
148 5.79310623005548 118.567349736035 0.00843402506867436 1.83475644269088e-89 5.45031469426745e+88 6.06952284927946 86.2830736723547 0.0115897586564583 4.28340570421585e-45 2.33459090511966e+44 5.67870536363928 314 0.00318471337579618 46186668326738.8 2.16512694296478e-14 6.09089813453201 138.890375716811 0.00719992292366565 6796077.42206773 1.47143703329934e-07 3.5641597008134 663.188519828614 …
149 5.54324871138014 79.7360406975446 0.0125413801745337 1.94795855393946e-29 5.13357944899622e+28 5.7598696332494 63.9888410030746 0.0156277248395849 4.41356834538615e-15 226574037546145 5.34686396949446 158 0.00632911392405063 0.00428039993309359 233.623029537164 5.70501738627143 86.7834521237828 0.0115229341023869 0.0654247654416399 15.2847319092343 3.13799010332857 593.584360866441 0.00168468…
150 5.88996089944092 135.645525166579 0.00737215620472519 4.33669526677325e-73 2.30590331689147e+72 6.16256055591211 95.2931075485326 0.0104939383941352 6.58535896270906e-37 1.51852010750318e+36 5.86514606850836 378 0.00264550264550265 2.05128230035486e+23 4.87499940806298e-24 6.20574468486636 159.920574486766 0.0062531041000153 452910841154.73 2.20794008253462e-12 3.68394748774835 687.5821408117…
151 5.81234277067165 99.0393947736098 0.0100969922351188 5.64061161574217e-152 1.77285739228905e+151 6.00503468123881 77.8936957947318 0.0128380094152322 2.37499718225984e-76 4.21053131123502e+75 5.69243564190701 200 0.005 0.00232639785459834 429.849089665987 6.06218579972711 110.157228104579 0.00907793357918048 0.0482327467038561 20.7328022627427 3.10761539285797 946.725531573106 0.0010562723478…
152 3.19472502761171 13.7082823648026 0.0729485994954117 4.58909345202477e-31 2.17907961660442e+30 3.28725382339285 11.4411001935013 0.0874041816859548 6.7742847976925e-16 1476170591972494 3.00904696961225 22 0.0454545454545455 1.68190432780098e-15 594564139868441 3.29588100235475 14.1578076681373 0.0706324046377984 4.10110269049799e-08 24383685.9368808 2.09121339204313 86.2097877683183 0.0115996…
153 6.13710699838474 140.123141304174 0.00713657994455919 7.34933053501165e-73 1.36066815233861e+72 6.38672943495023 104.963825869437 0.00952709175486688 8.57282365094001e-37 1.16647681174493e+36 6.01179441082783 332 0.00301204819277108 451520780456829 2.21473749001816e-15 6.38368107557717 158.775676865399 0.00629819390313632 21249018.3410159 4.70609975459314e-08 3.55559114039019 944.065878447807…
154 5.18007047898266 58.60766404301 0.0170626148700644 6.11094562867154e-76 1.63640794856391e+75 5.35079830569931 47.8804825794679 0.0208853366993594 2.47203269166723e-38 4.0452539457541e+37 5.01267406682795 106 0.00943396226415094 3.53425687959857e-11 28294491149.5393 5.34895372093879 62.8713744559304 0.0159054897185515 5.94496163116177e-06 168209.664257257 2.67989783213992 661.123463539228 0.00…
155 4.67191085128378 42.2922439253915 0.0236449974554227 3.10632344354117e-79 3.21923978032375e+78 4.83326324494778 34.0324126312147 0.0293837528016687 5.57344008987373e-40 1.79422400505727e+39 4.55095004190988 78 0.0128205128205128 5.7380938732297e-12 174273900374.019 4.89287935077762 46.0313027998934 0.0217243471110775 2.39543187614044e-06 417461.256135248 2.70387691124199 361.392951214373 0.00…
156 3.96511970187368 26.0036063355547 0.0384562043854932 7.47894931147215e-48 1.33708621138276e+47 4.1114876958744 20.8277044893887 0.0480129723613795 2.73476677460294e-24 3.65661894566929e+23 3.85951142204797 48 0.0208333333333333 4.85972241907729e-12 205773069686.945 4.16437010936451 28.2077042201245 0.0354513076355416 2.20447781097413e-06 453622.166220904 2.57832319970641 145.245283289995 0.00…
157 3.54664422248129 22.2379644563874 0.0449681445422389 2.51417543703375e-78 3.97744717918257e+77 3.7287059219857 16.7901459997522 0.0595587435639187 1.58561516044523e-39 6.30670054718199e+38 3.59634300885027 48 0.0208333333333333 7.74152933035784e-12 129173443298.674 3.98994348913976 26.2726032671099 0.0380624633894532 2.78236038829585e-06 359407.071854011 2.70477879437999 101.981759907021 0.00…
158 4.82906060821689 52.6112523174251 0.0190073407484504 2.78485179183088e-30 3.59085536592437e+29 5.05795507832998 40.6839361823477 0.024579725902576 1.66878752147506e-15 599237462607635 4.70117514387224 114 0.0087719298245614 4.85420229601964e-06 206007.071608858 5.03288517749609 58.5516424865499 0.0170789401890769 0.00220322543014092 453.880018957497 2.69029413280097 361.790361027142 0.0027640…
159 2.77552388450822 12.0491990626086 0.0829930682366455 1.74139623750022e-47 5.74251843701868e+46 2.93961694857614 9.42846452878384 0.106061808574146 4.17300399891999e-24 2.39635524015507e+23 2.78073049542255 24 0.0416666666666667 3.92413017303326e-14 25483354422644.5 3.16652613724416 14.0035881453766 0.071410269255181 1.98094173892956e-07 5048104.04237517 2.37185845978942 48.2197168760652 0.020…
160 3.09156065608653 20.5502968143347 0.048661097649084 1.9984014443253e-14 50039995859671.8 3.47720836329314 14.4876221429005 0.069024439631043 1.41364827461618e-07 7073895.38088258 3.26871898581544 70 0.0142857142857143 3.7825740663645e-08 26437023.6366876 3.46571683619522 27.0882970604084 0.0369163110464251 0.00019448840753023 5141.69462693844 2.5036445168611 46.577709335543 0.0214694971965251…
161 5.43364790491947 93.3511821723801 0.0107122371321814 4.36445733153862e-167 2.2912355970896e+166 5.69673940887557 67.3843997702885 0.0148402301335171 6.60640396247355e-84 1.51368279275732e+83 5.4093231614253 244 0.0040983606557377 6936151.3393967 1.44172171434624e-07 5.84980449340056 112.240657741663 0.00890942747592977 2633.65740737035 0.000379700107235466 3.54222869441823 499.330847256252 0.…
162 5.65520597493885 121.059385823386 0.00826040866801441 2.03277012050792e-91 4.91939540979741e+90 5.96383152954984 83.6711641255055 0.0119515487856726 4.50862520122035e-46 2.21797101193803e+45 5.65000563437899 362 0.00276243093922652 2.75214969687716e+20 3.63352328230798e-21 6.03286364476635 146.67702193955 0.00681770046034975 16589604265.5548 6.02787133431693e-11 3.80678776177789 504.127870041…
163 5.57059629521063 111.099690554358 0.0090009251601896 1.06997645841109e-167 9.34600001840226e+166 5.83425939867667 77.0696604381209 0.0129752745025119 3.27104946219266e-84 3.05712283338472e+83 5.59072580058414 314 0.00318471337579618 22381612989737524 4.46795322776121e-17 5.9953677472822 134.574661338818 0.00743081936860542 149604856.170305 6.68427500014864e-09 3.7370871925407 512.861752973674…
164 5.42011158098152 86.5553209854028 0.0115533047375406 3.26907306087142e-104 3.05897109480151e+103 5.65489330424224 64.1627436008021 0.0155853684534073 1.80805781458211e-52 5.53079659253666e+51 5.37297820533945 206 0.00485436893203883 651775.811405297 1.53426988621117e-06 5.74407786944608 100.308469168998 0.00996924794371267 807.326335136726 0.00123865648434551 3.55396525474594 442.292864780731…
165 5.699722154694 131.070524471005 0.0076294804193083 1.20975360556913e-60 8.26614605979662e+59 6.04165542897516 89.045415106071 0.0112302244737564 1.09988799682928e-30 9.09183483120796e+29 5.72830450284192 420 0.00238095238095238 8.39196291421814e+25 1.19161632412095e-26 6.09080138446155 161.515605191977 0.00619135221523272 9160765750862.83 1.09161180101763e-13 3.75901326640414 538.137558583024…
166 6.00327819888164 166.364540358399 0.00601089629945 1.77235035662995e-40 5.64222528722513e+39 6.33303375144104 111.186632730398 0.00899388690387603 1.33129649463594e-20 7.5114747468291e+19 5.97374041295093 554 0.00180505415162455 1.20068135478324e+38 8.32860438796879e-39 6.35142105502254 202.800628724412 0.00493095118239949 10957560653645680640 9.12611877413876e-20 4.13185977983286 661.7912407…
167 4.62915359232099 50.5010481824877 0.0198015691948899 3.54640221291285e-109 2.81975912477972e+108 4.82352293966344 36.9231363095509 0.0270832897730123 5.95516768270454e-55 1.67921384128994e+54 4.67910492965969 118 0.00847457627118644 0.00377592058737974 264.836078211576 5.01710996790997 59.2389120026622 0.0168807961894212 0.0614485198143921 16.2737849995499 3.17011346229919 241.746119492203 0.…
168 3.32062438135697 15.184962275467 0.0658546252443189 0.999999999999998 1 3.50136246102604 12.8214624500593 0.0779942228817569 0.999999999999999 1 3.0081762720145 26 0.0384615384615385 1.28305010774917e-14 77939278751496.3 3.30310569507228 15.415474063217 0.0648698830732756 1.13271801775604e-07 8828322.53327303 2.36726493994527 60.9950443958188 0.0163947745248063 5568.00000000006 0.000179597701…
169 4.61945821229717 51.0267068974019 0.0195975805769844 4.6625743336901e-44 2.14473792465754e+43 4.88564142902949 37.5907193591998 0.0266023108109333 2.15929950069232e-22 4.6311315298289e+21 4.60609510628879 128 0.0078125 0.0289860854665907 34.4993117871192 4.93531037553188 60.0540873270847 0.0166516559406439 0.170253004280661 5.87361147737227 3.02636941170702 230.27867014344 0.00434256459522327…
170 4.07820496513591 43.9552946678427 0.0227503878100854 8.55217822078063e-89 1.16929275113811e+88 4.45859809695984 29.7415079491794 0.0336230429778054 9.24779877634707e-45 1.08133840731665e+44 4.36191204378126 156 0.00641025641025641 5.51568495738227 0.181301145320417 4.70909903230498 61.2112105977592 0.0163368766968417 2.34854954331014 0.425794722043871 3.09980448130262 154.860944944218 0.00645…
171 5.25609141799011 85.5504193009217 0.0116890134282396 1.32220782596328e-30 7.56310755664645e+29 5.55549064153142 61.0940237120233 0.0163682131121968 1.14987296079318e-15 869661287895837 5.21943528611077 234 0.00427350427350427 853845149.311783 1.17117254903424e-09 5.56555968934296 100.74927514952 0.00992562972305175 29220.6288315598 3.42223983530412e-05 3.49000755380492 358.270282489335 0.0027…
172 3.55530051511118 22.5553614279322 0.0443353569480655 3.81423148770313e-47 2.62176011923751e+46 3.74042536646384 16.9856244599813 0.0588733138634986 6.17594647621167e-24 1.61918501698771e+23 3.58537248274463 50 0.02 1.44837194582541e-10 6904303848.76113 3.86719808711249 26.0614049264737 0.03837091679521 1.20348325531575e-05 83092.1407159614 2.58397957752666 84.9592993728852 0.0117703418858366 …
173 4.52051761819794 46.6149672278383 0.0214523372957088 1.15567214963e-76 8.65297307995315e+75 4.72562359142434 34.258025623529 0.0291902402954939 1.07502192983678e-38 9.30213581923697e+37 4.53596175566561 110 0.00909090909090909 3.87541160817789e-05 25803.710704943 4.85213614786146 54.1579845233055 0.0184644980569703 0.00622528040185973 160.63533454674 3.08388912963703 202.569933081221 0.004936…
174 3.12408478254202 15.4723371560524 0.0646314768036722 2.09424526116164e-64 4.77498991424393e+63 3.26209623226033 11.9768874792053 0.0834941466834549 1.44715073892171e-32 6.91013018274181e+31 3.19738579383491 30 0.0333333333333333 1.040733931881e-14 96086037878348.1 3.53182510119386 17.8468024504177 0.056032446303937 1.02016367896578e-07 9802348.58992212 2.3659958527929 82.8900572860896 0.01206…
175 3.30616123657677 19.8413616156179 0.0503997668795503 1.42713231300925e-63 7.0070587771319e+62 3.50565502217996 14.6537805963301 0.0682417751123177 3.7777404794523e-32 2.64708495842727e+31 3.37312794138483 46 0.0217391304347826 2.88949905656374e-11 34608074978.5474 3.75083413244718 23.7431556747342 0.0421174006395506 5.37540608378915e-06 186032.456787915 2.64081516737327 71.3956491015649 0.014…
176 3.19329006659213 16.5438015684684 0.0604455992693931 8 0.125 3.38047748044066 12.8277442235481 0.0779560289457815 2.82842712474619 0.353553390593274 3.06564963054688 34 0.0294117647058824 2.8299698270905e-12 353360657921.962 3.23415288556364 17.5029889143185 0.0571330990892611 1.68225141613568e-06 594441.467195856 2.2526953308698 43.4807177557564 0.0229987003806443 3.74278386061631e-12 267180…
177 3.16190677551622 19.3261971256541 0.0517432370940982 6.21410475160067e-15 160924226412890 3.48742935769316 14.1889981876428 0.0704771391732856 7.88295931208621e-08 12685591.2914176 3.16865918774092 56 0.0178571428571429 9.00880707446034e-10 1110024880.91344 3.43929161011438 23.7855245390324 0.0420423774282961 3.00146748682379e-05 33317.0358962715 2.48201711753355 47.5112639026736 0.0210476404…
178 6.6929442546145 831.891366996392 0.00120208003072634 1.91893853607638e+29 5.21121433125566e-30 8.07654407788171 407.728280265604 0.00245261378324941 438056906814210 2.28280843069579e-15 8.26038752181847 15872 6.30040322580645e-05 Inf 0 8.31414008339616 2233.1346860448 0.000447801024384759 1.54729671018835e+262 6.46288454835704e-263 4.99298637686046 2192.34795877724 0.000456131973027557 9.9068…
179 6.53926897344108 640.085150694552 0.00156229214021745 5.01954630217573e+26 1.99221192474417e-27 7.74087863185214 324.189219807734 0.00308461829974811 22404344003285.7 4.46342012894171e-14 7.90509276446708 9472 0.000105574324324324 Inf 0 7.96063595883075 1525.82691508727 0.000655382330795235 7.42205714636573e+188 1.34733535498263e-189 4.895883428638 1701.02065893447 0.00058788233684734 6.17583…
180 6.47668067496023 595.197171211248 0.00168011551191509 3.93071122679779e+26 2.54406885243174e-27 7.61730831902039 301.162472230402 0.00332046683172051 19826021352751.8 5.04387633911834e-14 7.7912049543532 8176 0.000122309197651663 Inf 0 7.83905436344218 1360.40021796203 0.000735077800485848 7.53258439795446e+169 1.32756560984774e-170 4.91580510413189 1590.47284405483 0.000628743837870597 1.205…
181 6.57539411983647 683.784278715669 0.00146244953434476 6.31771305035106e+27 1.58285125017578e-28 7.83388581936333 344.486022321462 0.00290287540046207 79484042740357.3 1.25811416420602e-14 7.95910979433899 11472 8.71687587168759e-05 Inf 0 8.04548448580753 1723.31768372471 0.000580276062529944 8.24246072394631e+207 1.2132299242807e-208 4.92794527195061 1801.77824428931 0.000555007256397657 1.77…
182 6.50180090132839 594.578898832496 0.00168186257864782 4.33539322312092e+25 2.30659584617824e-26 7.62946045010824 302.696893922619 0.00330363482439843 6584370298761.18 1.51874811808222e-13 7.80454196369939 7988 0.000125187781672509 Inf 0 7.85134801637273 1350.53807124289 0.000740445620373891 1.42194997234238e+170 7.0325962196314e-171 4.8881714575547 1593.82868183076 0.000627420005299031 5.2028…
183 6.27968023597754 413.152399666144 0.00242041435753023 2.1538874602078e+24 4.64276810406576e-25 7.14198669498903 219.039428333141 0.00456538810208672 1467612844113.79 6.81378610176884e-13 7.28590774147907 3864 0.00025879917184265 7.23527493720435e+206 1.38211748507016e-207 7.33006840133375 784.263740102587 0.00127508126267471 2.68984663823132e+103 3.71768407085669e-104 4.81473273307703 1120.00…
184 6.47685740124341 551.682054238456 0.00181263826205187 5.20021273518009e+24 1.92299825204241e-25 7.57162650679431 287.054392129686 0.00348366033552351 2280397494995.12 4.38520039683757e-13 7.71081440004637 7016 0.000142531356898518 Inf 0 7.77430357867343 1229.80123693216 0.000813139530168778 4.2335933838059e+156 2.36205962486889e-157 4.68676476606251 1481.37846072183 0.000675046942097923 1.754…
185 6.34012068843084 488.266917712861 0.00204806011573382 4.24121023114667e+22 2.35781756974974e-23 7.37991186215584 254.117028316075 0.00393519476686223 205941987733.114 4.8557363702633e-12 7.49254994947108 5994 0.000166833500166834 8.3430634066264e+268 1.19860050351021e-269 7.57489100622995 1058.50406322497 0.000944729486397316 2.88843615242338e+134 3.46208102665176e-135 4.80100689693075 1301.8…
186 6.24856200127755 432.206053440261 0.00231371123111356 8.46771658129942e+21 1.18095591698057e-22 7.21591934643041 227.491024949074 0.00439577781243836 92020196594.5483 1.08671795650048e-11 7.33591224352412 4732 0.000211327134404057 1.80026941684669e+229 5.55472414652012e-230 7.405839696389 888.223514050142 0.00112584274586492 4.242958186038e+114 2.35684622886605e-115 4.70546785253368 1146.6111…
187 6.02995558578105 294.336199659942 0.00339747540790205 16173514442167480320 6.18294807585423e-20 6.75260896555229 164.072377791961 0.00609487113832148 4021630818.73105 2.48655345324694e-10 6.83473536832029 2186 0.000457456541628545 1.1774849252458e+133 8.49267772826263e-134 6.90263636042561 507.212693741079 0.00197155949040676 3.43145002185053e+66 2.91421991762163e-67 4.55768072185666 800.9825…
188 6.24993144468874 412.088520699501 0.00242666308273413 5.83556534360012e+20 1.71363002746033e-21 7.1988865983616 221.434661073602 0.0045160048347969 24156914835.3014 4.13960146325748e-11 7.28933232891969 4336 0.000230627306273063 1.362054761527e+218 7.3418487145032e-219 7.37446108599968 839.509318842253 0.00119117200673731 1.16707101820198e+109 8.56845885472014e-110 4.6214010019183 1105.555956…
189 5.92362323595267 247.372274770006 0.00404249021411049 803785853812916 1.24411246510038e-15 6.61416007332136 144.006976433345 0.00694410802009204 28351117.3291797 3.5271978468756e-08 6.63975834830032 1682 0.000594530321046373 1.27158753860017e+110 7.86418527741197e-111 6.73676749927135 418.486118747404 0.00238956552010174 1.12764690333463e+55 8.86802417532337e-56 4.15368677142441 682.083774077…
190 5.90281491180381 261.048538853764 0.00383070521823602 53040875955024736 1.88533839608519e-17 6.60740949923958 147.28619585109 0.006789502534311 230306048.455147 4.34204836003148e-09 6.65960657297472 1904 0.000525210084033613 2.25251517093594e+117 4.43948175312174e-118 6.74509446612487 447.2366639203 0.00223595264134741 4.7460669727006e+58 2.1070077724398e-59 4.39536281398249 706.743967484556 …
191 5.70612320615136 185.746150706441 0.00538369164688873 17660046878303.7 5.66249912523478e-14 6.25412853307187 111.852849897649 0.00894031757720121 4202385.85547587 2.37960062305312e-07 6.23554063637485 1010 0.00099009900990099 1.27716405654699e+71 7.82984766032061e-72 6.34230224611387 282.463069852327 0.00354028581691336 3.5737432148197e+35 2.79818649491427e-36 4.04072449609966 533.87353025827…
192 5.48714973923355 156.033355216358 0.00640888609113986 551895483087.993 1.81193727914704e-12 6.02411468933958 94.8417829632066 0.0105438760086147 742896.683993131 1.34608219628188e-06 5.98218241006553 836 0.00119617224880383 2.19094067367255e+56 4.56424955735455e-57 6.09613071793419 235.753449779572 0.00424171947827273 1.48018264875405e+28 6.75592299937954e-29 3.93730494230578 437.71080654003 …
193 5.47110368628603 154.053286164043 0.00649126042618236 8210831352.00003 1.21790347058634e-10 6.03288037323699 94.2775816826332 0.0106069755094727 90613.6377815172 1.10358663936564e-05 5.9573844484861 862 0.00116009280742459 4.62449768673635e+57 2.16239701636813e-58 6.10527416608132 239.208887871783 0.00418044667527572 6.80036593628339e+28 1.47050910108307e-29 3.76891165268511 436.196215668914 …
194 5.19432225904697 98.2380519475157 0.0101793549462306 988539.999999998 1.01159285410808e-06 5.56910984704103 65.3744606909895 0.0152964933007521 994.253488804537 0.0010057797244467 5.42294162918501 358 0.00279329608938548 3.01086896625791e+23 3.32130029970338e-24 5.58598639535058 128.410149029472 0.00778754644829894 548713856783.106 1.82244349698513e-12 3.4372797398879 322.899186879574 0.00309…
195 4.65216216512807 53.0891629312818 0.0188362359620247 1280.00000000001 0.000781249999999991 4.89908168078839 38.6274289872762 0.0258883396130092 35.7770876399968 0.0279508497187472 4.69104114930314 134 0.00746268656716418 0.805827341461446 1.24096062338416 4.86110483101034 61.0469182515325 0.0163808432700843 0.897678863214148 1.11398412169302 2.93649065350473 206.540401361765 0.004841667748328…
196 5.23036999269855 121.114573489678 0.00825664468929683 3.77281303833587e-07 2650542.15472359 5.7075248641435 75.2603413911509 0.0132872105217102 0.000614232288172468 1628.04857259346 5.68782776648106 558 0.0017921146953405 2.5390186891792e+39 3.93852949669808e-40 5.80338735843002 173.985004502007 0.00574762177270549 50388676199908253696 1.98457287512908e-20 3.70334927836833 351.913579393007 0.…
197 4.94964288327999 80.9888672700914 0.0123473760494153 314455.999999999 3.18009514844685e-06 5.30443431517943 54.2786331797862 0.0184234558134085 560.763764877866 0.00178328212811289 5.14153459434403 284 0.00352112676056338 8957209931400821 1.1164190720755e-16 5.31283112829034 103.992575058515 0.00961607114197642 94642537.6424408 1.05660734053645e-08 3.38703760414422 256.740443797243 0.00389498…
198 4.96104036737805 81.0743949610499 0.012334350450354 712703.999999996 1.40310704022989e-06 5.34840064088279 55.0089318161175 0.0181788659947584 844.217981329464 0.00118452819309204 5.13264367275968 296 0.00337837837837838 1989352927878439 5.02676013886816e-16 5.32667247975479 106.312865848558 0.00940619925931157 44602162.8161509 2.24204374151535e-08 3.15899976225989 264.726939182976 0.00377747…
199 4.83476080230267 62.5746771649378 0.015980905460593 4112.00000000003 0.000243190661478597 5.10474919788043 44.9431594072045 0.022250327150781 64.1248781675258 0.0155945715387951 4.85810107303103 170 0.00588235294117647 43135.7657154357 2.31826184933622e-05 5.05239708311894 73.2027560253661 0.0136606878524284 207.691515752174 0.00481483317399079 2.97219395809531 245.593365838521 0.004071771224…
200 4.33384725159437 38.8538241891659 0.0257374922769853 108 0.00925925925925925 4.55341677072603 29.4118026172015 0.0339999561745715 10.3923048454133 0.0962250448649376 4.25986116342174 88 0.0113636363636364 4.43762257809198e-06 225345.887894316 4.45836674442646 42.8246469936762 0.0233510389507161 0.00210656653777942 474.706106864359 2.7424328767258 158.750063830826 0.00629921006561397 855551.99…
201 4.10213946968327 42.1374530751557 0.0237318567455042 127.999999999999 0.00781250000000009 4.5257778301471 29.7184436068367 0.0336491376610972 11.3137084989847 0.088388347648319 4.2329297013228 154 0.00649350649350649 2.03265523676014 0.491967344936423 4.44376334180505 56.2629855939236 0.0177736746360648 1.42571218580755 0.701403838695244 2.57361065213766 156.20859674693 0.00640169632673982 29…
202 4.6466177759587 58.388804287965 0.0171265709615862 14975.9999999999 6.67735042735049e-05 4.94319374804268 40.936035223023 0.0244283549823991 122.376468326226 0.00817150563075771 4.74358648508217 172 0.00581395348837209 62870.0536492021 1.59058238693374e-05 4.91009916865318 70.3762602335573 0.0142093370219063 250.739015012028 0.00398821060995246 2.98408933060155 193.983302613543 0.005155082868…
203 3.84122234263377 28.6565605870674 0.0348960230925723 1.26589852154592e-29 7.89952735531122e+28 4.06088022912029 21.2729275881588 0.0470081043549752 3.55794676962137e-15 281060978353652 3.90089177011017 66 0.0151515151515152 3.19216451529315e-09 313267062.273627 4.13376388388032 33.039559799805 0.0302667470771176 5.64992434931048e-05 17699.3520297673 2.6872182366738 108.995487254366 0.00917469…
204 4.42754544280059 46.4781121151038 0.0215155038467028 143.999999999998 0.00694444444444453 4.69222189997852 33.5661385405824 0.029791928517216 11.9999999999999 0.0833333333333339 4.49324952212641 122 0.00819672131147541 1.24704839527671 0.801893498109278 4.66352566650712 54.3963469486672 0.0183835874299368 1.11671321084543 0.895485063029684 2.85502977744344 159.835235463457 0.0062564427493125 …
205 3.73273226101854 23.3302013561288 0.0428628962405976 6.1105310318712e-15 163651897811208 3.91280436698398 18.3264409308884 0.0545659685790133 7.81698857097233e-08 12792650.1480814 3.6352894683184 46 0.0217391304347826 3.89818808743655e-12 256529438182.548 3.84718713637563 24.9872673381479 0.0400203826399739 1.97438296372222e-06 506487.352440856 2.30671417992074 122.089395181513 0.008190719583…
206 3.81760999209886 27.4059842351572 0.0364883812024226 12.0000000000001 0.0833333333333326 4.06874452861185 20.8040671839601 0.0480675240642848 3.46410161513777 0.288675134594812 3.76571378319258 64 0.015625 7.93582021385750e-09 126010919.230983 3.96431089394139 30.7813176512975 0.0324872382439369 8.90832207200519e-05 11225.4585309903 2.27774178853556 118.719794824052 0.00842319515024471 1167.9…
207 3.87359553134035 25.1886101596179 0.0397004834194142 4.00000000000003 0.249999999999998 4.07818546022579 20.1134001060054 0.0497180981201394 2.00000000000001 0.499999999999998 3.70090359974646 50 0.02 2.46193150278007e-11 40618514319.7841 3.94165695741985 26.8413283905597 0.0372559802350061 4.96178546773243e-06 201540.354072786 2.41115459411786 111.549143889257 0.00896465867091524 12687.99999…
208 3.17675604385761 17.5098617065199 0.0571106737883396 16.0000000000001 0.0624999999999997 3.38297888531039 13.1892600263573 0.0758192649171834 4.00000000000001 0.249999999999999 3.11360765799573 40 0.025 3.90798496911412e-11 25588634754.3114 3.23728962228909 19.0983749598774 0.0523604758049226 6.25138782120748e-06 159964.479664428 2.10786740672267 48.0100610389803 0.0208289674780476 224 0.0044…
209 3.49188409887579 20.2539315511471 0.0493731302228759 3.99999999999997 0.250000000000002 3.71027160981908 15.84622819421 0.0631065000291608 1.99999999999999 0.500000000000002 3.40178006116966 42 0.0238095238095238 7.65711959780528e-11 13059741162.8078 3.60158703291912 22.0080944632742 0.0454378275079081 8.75049689892253e-06 114279.224545881 2.45642026161221 63.3210581834993 0.0157925345641268 …
210 3.62851245505749 24.4609037134895 0.0408815639729831 1.2537354540387e-15 797616432381064 3.89500382011776 18.4787883111759 0.0541161023742669 3.5408126949031e-08 28242103.8943819 3.58769635207996 60 0.0166666666666667 1.56306592204832e-09 639768282.254883 3.85211894285011 28.4260625788343 0.0351789839773514 3.95356285146489e-05 25293.6411426841 2.49483173804486 94.6489487054512 0.010565357710…
211 3.63048375431094 28.8993534304521 0.0346028502819814 3.8733471413842e-30 2.58174639013284e+29 3.90388901369958 20.1418439236343 0.0496478874422518 1.96808209721653e-15 508108884997383 3.85343394166848 84 0.0119047619047619 1.68295320700333e-05 59419.3585322912 4.00682364543555 36.0292756421842 0.0277552069026103 0.00410238126824327 243.760863413902 2.52402222832929 86.914481389643 0.011505562…
212 3.81610884149731 30.5938902138284 0.0326862649048797 9.00680671529621e-14 11102714109560.1 4.06512935441279 21.9597466360099 0.0455378660134533 3.00113423813334e-07 3332073.5450407 3.91968211120758 80 0.0125 1.164519790487e-05 85872.3061788246 4.09416427647503 36.176687560707 0.027642110636081 0.00341250610327219 293.039768937297 2.73262200295168 86.4670918900959 0.0115650934724514 1823.99999…
213 3.89758796948281 26.4574478311319 0.0377965405576014 17 0.0588235294117648 4.08879923905214 20.7290330565681 0.0482415169714414 4.12310562561766 0.242535625036333 3.73688502010532 54 0.0185185185185185 6.96370198191498e-10 1436017800.01074 3.96479274247884 28.1967180304372 0.0354651204058764 2.63888271469479e-05 37894.825504424 2.52254185214671 103.524009400475 0.00965959496537245 5.397892624…
214 3.65972752291103 28.0671361751066 0.0356288576704496 35.9999999999998 0.0277777777777779 3.98157103786774 20.2804651950872 0.0493085336248719 5.99999999999998 0.166666666666667 3.7579026128308 80 0.0125 1.34613756394437e-06 742866.128087131 3.91557628256965 34.0448777103266 0.0293729943314402 0.00116023168545958 861.896819861363 2.60768778788594 74.4351362329559 0.0134345156146467 5183.999999…
215 3.53583278369776 20.4660343658419 0.0488614443875369 3.92402204073521e-17 25484056654601192 3.73405929004023 16.1171761121328 0.0620456085509428 6.26420149798457e-09 159637265.870477 3.40055950913287 42 0.0238095238095238 7.95914715038797e-12 125641602184.884 3.66748137187554 22.3306013715561 0.0447815973856291 2.82119604961937e-06 354459.591751845 2.3473357708547 85.4414920270757 0.011703915…
216 5.09750801563518 60.7851674569302 0.0164513818393041 0.999999999999968 1.00000000000003 5.3464987034059 48.2360956467949 0.0207313628226136 0.999999999999984 1.00000000000002 4.83474740199692 130 0.00769230769230769 7.05702237311233e-06 141702.824099022 5.22108461673853 66.2265064396753 0.0150996942728798 0.00265650566969324 376.434355630596 3.13435056735255 356.262266071239 0.002806920898549…
217 5.28791606353593 93.1910742870435 0.0107306414015557 3.19909750305691e-92 3.12588159330701e+91 5.61806562251982 64.9994035762033 0.0153847565513064 1.78860210864711e-46 5.59095840917012e+45 5.24428320823822 286 0.0034965034965035 586221011691.103 1.70584127838619e-12 5.68159998801677 114.622227583612 0.00872431134066509 765650.71128492 1.30607858813557e-06 3.63547806210655 382.921999436566 0.…
218 4.47324638011259 38.5603617834361 0.0259333666425702 3.25924108337237e-76 3.06819892858398e+75 4.62923831145159 30.296021654576 0.033007634183842 1.80533683377157e-38 5.53913253911114e+37 4.43642195595916 74 0.0135135135135135 3.79195577009907e-10 2637161561.54921 4.7385322119828 42.727255711605 0.0234042646396406 1.94729447441805e-05 51353.3013695245 2.70241967380107 268.25654282817 0.003727…
219 5.70787504542607 139.654731660385 0.00716051642583669 1.48843509898336e-59 6.71846559304483e+58 6.09603509671865 93.270879624902 0.0107214599457151 3.85802423396142e-30 2.5920003073003e+29 5.59296618937726 520 0.00192307692307692 1.74000628357926e+27 5.74710568253214e-28 6.07897969601292 176.119018588482 0.00567797849439866 41713382547801.8 2.39731217878109e-14 3.74652109536676 596.1933876174…
220 5.49274918806839 87.5218160627557 0.0114257226939049 3.60331201692805e-196 2.77522455813453e+195 5.72059524382446 66.1044082965171 0.0151275841622303 1.89823918854502e-98 5.2680400132635e+97 5.41442879493948 202 0.00495049504950495 2.25472770737073 0.443512534454156 5.882010368758 102.941089624079 0.00971429390976727 1.50157507550263 0.665967367409362 3.43237986853874 567.529398133899 0.00176…
221 4.27555210307766 36.3164303967963 0.0275357459164879 3.94394467622888e-61 2.53553252414327e+60 4.4868704990597 27.7904981937297 0.0359835218868307 6.28008334039356e-31 1.59233555638982e+30 4.24957087201894 78 0.0128205128205128 3.01582850549597e-08 33158384.1116173 4.5932524948967 41.5394512608006 0.0240735004832302 0.000173661409227726 5758.33171253769 2.89193150397737 177.369238513389 0.005…
222 3.70854268496125 22.1244059810714 0.0451989536286557 3.80012861456169e-16 2631489882126898 3.91919701890313 17.8386910012335 0.0560579248741319 1.94939185762168e-08 51298049.49632 3.46115327586642 44 0.0227272727272727 4.83252246400353e-12 206931267769.327 3.82385914224802 23.8286773825999 0.041966240255123 2.19829990310775e-06 454896.985887274 2.61619016334839 91.3998707925139 0.010940934503…
223 4.19686565920424 40.2914763645788 0.0248191451450293 3.00788324981026e-60 3.32459712345245e+59 4.48399959016835 29.0302595060332 0.0344468157369443 1.73432501273846e-30 5.76593194848192e+29 4.18102869135798 112 0.00892857142857143 4.43921226257051e-05 22526.5191401538 4.56714800974132 49.0321218327366 0.0203947935072299 0.00666274137466743 150.08837110234 3.04499597638422 152.50522593597 0.00…
224 3.88584559966959 30.9812170030726 0.0322776216279956 7.59600715660723e-14 13164811188074.9 4.14470108096608 22.6854258282099 0.0440811650428212 2.75608547701395e-07 3628334.49230841 3.92464618038149 78 0.0128205128205128 2.21495873236205e-06 451475.680060906 4.1342777638469 36.0104434761647 0.0277697218769855 0.00148827374241504 671.919399973617 2.7030853258767 102.5405870983 0.00975223595161…
225 4.9419796089006 56.7846250593885 0.0176104006842371 2.82938043126186e-44 3.53434267428653e+43 5.1530007765982 43.7963013649619 0.0228329783299926 1.68207622635297e-22 5.94503378820215e+21 4.81807859895766 122 0.00819672131147541 0.000138484517077914 7221.02384512328 5.15269997976842 63.114244248688 0.015844283836462 0.0117679444712284 84.9766076348266 2.8848020431924 334.900261387099 0.002985…
226 4.06452323285252 32.9951752773675 0.0303074613665088 7.48299622675806e-29 1.33636309533894e+28 4.34529102704509 25.0424802624806 0.0399321468767705 8.65043133419256e-15 115601171937785 3.94268047419894 82 0.0121951219512195 7.25751226242403e-09 137788261.850762 4.32254638037509 38.5493482562478 0.0259407757908833 8.51910339321224e-05 11738.3244907765 2.84829547969803 140.304625576354 0.007127…
227 7.51853509992015 588.56186325518 0.00169905673886049 4.48047378663387e+29 2.23190681972785e-30 7.81015046281107 350.180407654643 0.00285567090031555 669363413000283 1.49395676635164e-15 7.62230021413528 2276 0.000439367311072056 2.25655307247717e+191 4.43153769435715e-192 7.85578759836012 705.114895145248 0.00141820858825285 4.75031901294762e+95 2.10512177660988e-96 5.78445431898044 2334.6040…
228 7.38612036235123 524.795933278853 0.0019055025707843 2.97446200781795e+42 3.36195250560149e-43 7.65067781648939 313.96183747874 0.00318510048237221 1.72466286787243e+21 5.79823464996157e-22 7.5476552581787 1944 0.00051440329218107 9.56097006370491e+175 1.04591897405492e-176 7.71613990087023 626.291789906753 0.00159669983882255 9.77802130479624e+87 1.02270180113996e-88 5.72953781761224 2035.80…
229 7.14403368449308 384.260574587396 0.00260240073047765 5984483.2069455 1.67098806266081e-07 7.41667179964572 247.385878748888 0.00404226791382487 2446.32034021416 0.000408777208594218 7.23811007247924 1228 0.000814332247557003 1.58530873802005e+116 6.30791956176899e-117 7.46616859901636 452.884332444258 0.00220806932004671 1.25909044076272e+58 7.94224122132349e-59 5.27364365671371 1731.9871199…
230 7.17007525688618 458.256602322288 0.00218218350795677 31903320670652312 3.13446995164956e-17 7.47782881009296 274.994611586701 0.00363643488950588 178615006.846156 5.59863371872957e-09 7.31501162683711 1804 0.000554323725055432 1.92555802388875e+152 5.19329974788532e-153 7.53698245654966 563.087390277334 0.00177592327099969 1.38764477583016e+76 7.20645526447318e-77 5.43460213035934 1684.89147…
231 7.17853462015481 433.949325457772 0.00230441653284079 1.24155952931219e+32 8.05438624883326e-33 7.45371308027212 266.342069540725 0.00375457021012257 11142529018639308 8.9746232504954e-17 7.26939572614897 1556 0.0006426735218509 3.87354937524683e+138 2.58161159991998e-139 7.49575045695833 515.407240480838 0.00194021333318304 1.96813347495713e+69 5.08095620914014e-70 5.44297680555314 1699.7228…
232 6.47757048846852 199.829920247684 0.00500425561277573 2.08897910912609e-07 4787027.28826399 6.72424093974413 140.832495681806 0.00710063394927957 0.000457053509900766 2187.9276240918 6.49557899877367 520 0.00192307692307692 4.85893682619429e+44 2.05806339075876e-45 6.73944491690093 228.528333673016 0.00437582501883914 2.20429962259995e+22 4.5365883555363e-23 4.361070005579 1035.01831391359 0.…
233 7.13813053200793 407.685126776454 0.00245287339252955 4.46761177212037e+29 2.23833235967455e-30 7.39594203791384 253.508887901834 0.00394463487365866 668401957815833 1.496105731449e-15 7.25968576473537 1384 0.000722543352601156 1.24431924335823e+129 8.0365228243288e-130 7.44701146426328 480.127016272782 0.00208278219326832 3.52749095442956e+64 2.83487615678865e-65 5.37339181891226 1653.732036…
234 6.84619220330185 294.573497756217 0.00339473852066481 3.8392923292651e-05 26046.4667505904 7.11239426473518 195.113172941982 0.00512523057731911 0.00619620232825325 161.389177922779 6.9066561719316 888 0.00112612612612613 1.31505544162744e+82 7.60424213569624e-83 7.15225435669807 344.607545998726 0.00290185171976384 1.14675866756151e+41 8.72023057934607e-42 4.92448835290798 1381.40241991749 0…
235 6.52072027756899 218.441803585361 0.00457787833457998 1.03045407704148e-39 9.70445963852247e+38 6.78510100537176 150.075861180418 0.00666329676294723 3.21006865509367e-20 31151981700242530304 6.53525534405585 614 0.00162866449511401 2.15611923570375e+52 4.63796242545743e-53 6.8234484424313 254.347940338445 0.00393162216556329 1.4683729892993e+26 6.81025875092675e-27 4.47596295183188 1052.3695…
236 6.19315236863947 160.648775840252 0.00622475953999419 47767.9999999919 2.09345168313551e-05 6.44655453656094 114.591928622975 0.00872661811365577 218.558916541952 0.00457542531699022 6.18682283897036 412 0.00242718446601942 2.37165090978646e+32 4.21647214551504e-33 6.45119115094595 183.708794648418 0.00544339753528838 15400165290627438 6.4934367984258e-17 4.15023686432308 791.519344385936 0.0…
237 6.39342289734215 273.949212518127 0.00365031164283355 3948233829111800 2.53277805540955e-16 6.8190890662586 167.293442431054 0.00597752060970425 62834972.977728 1.59147040670241e-08 6.36979350958181 1352 0.000739644970414201 5.88348244087087e+85 1.69967363725484e-86 6.78021384354051 365.75456623023 0.00273407386353868 7.67038619684229e+42 1.30371532063363e-43 4.57637707576678 920.993694404484…
238 6.11825999188325 150.684777336596 0.0066363704262324 73487.9999999965 1.36076638362732e-05 6.3570846937871 107.762097632911 0.00927970058087102 271.086701997712 0.00368885671126885 6.12243812439626 376 0.00265957446808511 2.38975395990812e+29 4.18453119767379e-30 6.36462508211901 170.751292614269 0.00585647103860599 488851097974436 2.04561267049111e-15 4.10575759366789 739.147384845702 0.0013…
239 5.30716995644919 73.5824123141248 0.0135902040793523 3.65525313557347e-79 2.73578863873435e+78 5.51328594494291 56.4854609012256 0.0177036707153487 6.04586894959977e-40 1.65402195835918e+39 5.24536132974755 156 0.00641025641025641 0.389738045466361 2.56582597370857 5.56811737325404 82.543284475605 0.0121148559371361 0.624290033130724 1.6018195821342 3.31635014274059 464.056220785192 0.0021549…
240 5.48097299980699 81.4677920761399 0.0122747895151669 6.22837685527455e-44 1.60555474281095e+43 5.70166544239232 63.3439060740562 0.0157868382608247 2.4956716240873e-22 4.00693741255207e+21 5.36294278672625 172 0.00581395348837209 3.36258718669429 0.297390058451714 5.69335964813598 90.4605492811283 0.0110545426481134 1.83373585521315 0.545334813166842 3.20258501653139 538.71584387106 0.0018562…
241 5.02405682853574 58.0102918645294 0.0172383204403675 1.31091506341645e-59 7.6282592816795e+58 5.22170744560397 45.3656388406054 0.0220431151319957 3.62065610548206e-30 2.7619303542413e+29 4.96666097744004 116 0.00862068965517241 4.2721050370844e-05 23407.6641683528 5.26991499836938 64.3330848319288 0.0155441014932288 0.00653613420691803 152.99563447482 3.03195268568493 381.147362758933 0.0026…
242 5.50047702114546 90.1914900884442 0.0110875205523201 44.0000000000164 0.0227272727272643 5.73238224495368 67.2401203587532 0.0148720733196876 6.63324958071204 0.150755672288854 5.45451361752395 208 0.00480769230769231 1610493619.33707 6.20927638578062e-10 5.71098998124214 101.055904177121 0.00989551286629721 40130.9558737026 2.49184196645386e-05 3.5098324690392 453.076407516427 0.002207133241…
243 3.88152781970175 25.306637467506 0.0395153248346017 3.76501141663562e-46 2.65603444276828e+45 4.02698379984564 19.9529350318677 0.0501179399623592 1.94036373307574e-23 5.1536729065476e+22 3.80929021141805 48 0.0208333333333333 4.5186891947939e-12 221303116211.694 4.09809869853865 27.6207688656799 0.0362046402423847 2.12572086474069e-06 470428.651563331 2.48493925795339 131.906425700771 0.0075…
244 3.65051344703903 18.7525184706788 0.0533261706454836 1.2635082400305e-34 7.91447153503219e+33 3.75876332506119 15.7189258537351 0.0636175785359013 1.12405882409707e-17 88963315670180544 3.44912235322337 30 0.0333333333333333 9.22432920196033e-15 108408966994314 3.72917714171409 19.2085060225609 0.052060269488188 9.60433714628986e-08 10411962.686944 2.36289281720502 127.273898397962 0.00785707…
245 3.36622204066879 14.3402815331614 0.0697336379127242 1 1 3.52033150521752 12.5860010014224 0.0794533545553498 1 1 3.02341326774562 22 0.0454545454545454 3.8553826209831e-16 2593776281911560 3.29579612656872 14.1763763888019 0.0705398878087008 1.96351282679363e-08 50929129.9936643 2.12126905662015 85.2879499396653 0.0117249857770931 11263.9999999999 8.87784090909095e-05 3.1268524681448 23.8808…
246 4.21526722063083 31.5239363142265 0.0317219267934096 6.70033694215706e-31 1.49246225769367e+30 4.38611976855076 25.1392188671059 0.0397784833843218 8.18555858946539e-16 1221663725291730 4.0607185904756 60 0.0166666666666667 2.76531397315026e-11 36162258958.9996 4.36804842905525 33.8309277411293 0.0295587519104382 5.258625270116e-06 190163.768786275 2.73172186729875 154.39447928293 0.006476915…
247 3.55752498363678 19.9180562638375 0.0502057021405027 7.13053792063758e-16 1402418739132916 3.73125713844094 15.9202880806022 0.062812933719361 2.67030670909496e-08 37448881.6806713 3.41193201981054 38 0.0263157894736842 2.0636763401044e-12 484572110735.838 3.65837930173041 21.2022187903607 0.0471648750485792 1.43655015231088e-06 696112.139483172 2.28083571830567 96.4529531586543 0.01036774891…
248 3.41653431326703 22.3775012042758 0.0446877419811701 7.00000000000001 0.142857142857143 3.68835174682533 16.4218830542703 0.0608943564325264 2.64575131106459 0.377964473009227 3.44484837476035 56 0.0178571428571429 4.95280319991141e-09 201905862.12226 3.62137328108969 25.6804785854195 0.0389400842618161 7.03761550520587e-05 14209.3582586357 2.60175834056235 52.6394558938943 0.0189971568478159…
249 7.35180273582841 408.659873876637 0.00244702272947374 0.416249641854084 2.40240446945669 7.64471755727802 275.521161926053 0.00362948527441384 0.645174117470691 1.54996918338936 7.35365542527761 1234 0.000810372771474878 6.86918939357176e+112 1.45577584588919e-113 7.65699079673663 480.269914310765 0.00208216248863954 2.62091384703347e+56 3.81546307266784e-57 5.13207957150512 2239.30776512246 …
250 7.11068682084333 366.756065273092 0.00272660794104492 36.8596021617151 0.0271299726896854 7.40397332121833 240.115511788831 0.00416466221840531 6.07121093042526 0.164711786735757 7.14508746939531 1178 0.000848896434634975 1.53891128866958e+105 6.4981003607071e-106 7.42968100147118 434.814470631161 0.00229983146271198 3.92289598214071e+52 2.5491371796565e-53 5.03251109942056 1767.11909350945 0…
251 6.80833410581255 295.0007087065 0.00338982236478257 9.17058729154447e-49 1.09044270362273e+48 7.12866330486343 195.310886068457 0.00512004230859665 9.57631833824694e-25 1.04424264595099e+24 6.69559300743312 1000 0.001 6.70636386824039e+74 1.49112100036167e-75 7.11644247145257 353.195356784844 0.00283129429872196 2.58966481774001e+37 3.86150359362991e-38 4.59994185123482 1406.50299956866 0.000…
252 6.95837897068561 334.315889111222 0.00299118298761838 10679.4076425388 9.36381523650004e-05 7.28128594773982 219.229673463894 0.00456142630785195 103.3412194748 0.00967668085476629 6.98992346109524 1156 0.000865051903114187 4.03992309379019e+98 2.47529464493299e-99 7.28769263177151 409.363717454409 0.00244281541661388 2.0099559929984e+49 4.97523330601992e-50 4.8678784851257 1535.97821931176 0…
253 6.99116591027769 343.2700642936 0.0029131581923925 5847911314867279872 1.71001225250745e-19 7.28574603087082 223.052085154783 0.00448325779741565 2418245503.43163 4.13522944043913e-10 7.03448237278682 1134 0.000881834215167548 5.47278650200231e+100 1.82722274957032e-101 7.30317786928337 409.212519033425 0.00244371800345218 2.33939874796973e+50 4.2746026126066e-51 4.9563279496525 1555.54251318…
254 6.11740256167902 145.127006925554 0.00689051625320827 2.70143559729382e-28 3.70173548094856e+27 6.38830283109423 106.587106625307 0.00938199780124781 1.64360445280907e-14 60841889196084 6.02767374712237 366 0.00273224043715847 6.3548417279442e+21 1.57360331352187e-22 6.36942373220054 166.530382462452 0.00600491024648593 79717261166.8526 1.25443346317047e-11 3.6204236756634 891.550760687494 0.…
255 6.86983785886504 319.267544530284 0.00313216929541407 1.57084416987539e-33 6.36600382887963e+32 7.1905170162356 207.425337066395 0.00482101181149298 2.18985283295228e-17 45665169136130304 6.87770265234496 1092 0.000915750915750916 3.35810113981556e+89 2.9778733825001e-90 7.21341531665499 385.751384111627 0.00259234325834752 5.79491254447862e+44 1.72565158201188e-45 4.78889139580229 1468.86851…
256 6.71409033154633 248.345066387105 0.00402665538940589 2.35351537794329e-83 4.24896310163008e+82 6.9693756748029 170.689124941516 0.00585860405777248 4.8513043379521e-42 2.06130131267364e+41 6.7554256582618 686 0.00145772594752187 2.66155172986407e+58 3.75720670306517e-59 7.0360701654993 289.555956153297 0.00345356390966649 1.63142628698451e+29 6.12960578101493e-30 4.56032512999955 1322.008529…
257 6.28528370126223 168.400454110058 0.00593822626717176 3.81926245432375e-28 2.61830657609799e+27 6.55589725149934 121.616443929366 0.00822257227469007 1.95429333886286e-14 51169391007691.2 6.24165446840074 432 0.00231481481481482 6.92103303084104e+29 1.44487101209295e-30 6.55914271211949 193.847584794016 0.00515869207791578 831927462633675 1.20202787492343e-15 3.96417227025845 1005.31957134072…
258 5.78807425088391 108.081052400395 0.00925231553348889 4.10001628849314e-15 243901470051848 6.06432348555414 82.219743860718 0.0121625287679565 6.40313695659646e-08 15617345.166572 5.56929425477515 264 0.00378787878787879 34134697.311497 2.92957043349315e-08 5.98273831283865 122.55717944646 0.00815945670842447 5842.49067705692 0.000171159879454654 3.35561210468649 715.378504933406 0.0013978614…
259 5.92083223223887 127.747768265107 0.00782792540003333 5.29265816535387e-28 1.88940976114058e+27 6.20500136662333 93.7389691835257 0.0106679218761427 2.30057778945939e-14 43467341316678 5.79237177684469 334 0.0029940119760479 426117676362082304 2.34676957909222e-18 6.1776081979304 148.123682400937 0.00675111490472691 652776896.31457 1.53191696220527e-09 3.55986759164591 709.89257438321 0.00140…
260 5.7273180663119 134.489672803361 0.00743551515261778 384.000000000131 0.00260416666666578 6.03816323718386 90.3873315022694 0.0110634973217999 19.5959179422687 0.0510310363079742 5.74696194623754 422 0.0023696682464455 2.91335288404e+28 3.43247124465499e-29 6.04691618285821 160.805970999422 0.00621867455409099 170685467572374 5.85872959322667e-15 3.87075909712771 512.68401245632 0.00195051918…
261 3.60982533519062 22.495528517636 0.0444532787578662 8.41103002004503e-16 1188915028976019 3.82021100903384 17.3730593851917 0.0575603857575235 2.90017758422567e-08 34480647.1658526 3.52461177822487 48 0.0208333333333333 2.33708491241948e-12 427883469139.657 3.77125828861364 24.7963515170193 0.0403285136248225 1.5287527309606e-06 654128.021980145 2.36637548977772 93.2569703259602 0.01072305905…
262 5.25627363743102 64.0691875163048 0.0156081267574294 3.4704647047651e-61 2.88145849351805e+60 5.43672338111021 51.4922984448524 0.0194203799442161 5.89106501811439e-31 1.69748593323127e+30 5.11436646398658 120 0.00833333333333333 1.64795920026834e-07 6068111.39400276 5.43821550143694 69.1489264783071 0.0144615404884661 0.000405950637426319 2463.35368836932 2.96363067767866 493.887997115765 0.…
263 4.27982923412718 30.0155363931797 0.0333160796095993 2.16499664206317e-15 461894480837178 4.4496889301608 25.0793748630658 0.0398734021665226 4.65295244126046e-08 21491730.5221608 4.02044126677645 52 0.0192307692307692 1.97623167830227e-13 5060135463768.46 4.33404801831253 31.0597291195786 0.0321960309489514 4.44548273903102e-07 2249474.48613414 2.61299803737552 202.43064216638 0.004939963581…
264 5.1380635059333 67.4567346959016 0.0148243167195692 8.51498521951994e-59 1.17440015950653e+58 5.36001475415743 51.2234007401659 0.0195223274040817 9.22766775492049e-30 1.08369744832519e+29 5.03298323246113 152 0.00657894736842105 0.00881717684079785 113.414987365674 5.3753028763678 76.0019726335925 0.01315755322327 0.0938998234332624 10.6496472883225 3.10540577769115 395.345691398988 0.002529…
265 4.42498060032792 33.8617264957366 0.0295318669036532 4.14369279340036e-63 2.41330631844304e+62 4.53980444180561 27.6782233005909 0.0361294866776601 6.43715216023387e-32 1.55348199810717e+31 4.2764854196433 58 0.0172413793103448 4.42285177904322e-13 2260984654150.73 4.58051530585369 35.7996578879199 0.0279332278294602 6.65045245005422e-07 1503657.09327318 2.53757077593182 280.973517651359 0.00…
266 4.18490902273065 32.8773222874658 0.0304161023594444 4.71964712177013e-46 2.11880247442089e+45 4.37758351102085 25.5313747847284 0.0391674952262323 2.17247488403667e-23 4.60304515991413e+22 4.10290338919683 68 0.0147058823529412 1.35721979714906e-10 7368003341.09899 4.41112579134398 36.5420392048935 0.0273657415338246 1.16499776701463e-05 85837.0743973662 2.48797510881494 209.390917630425 0.0…
267 3.58909596323333 21.1355096787834 0.04731373954061 1.99999999999999 0.500000000000003 3.80127994727925 16.7076434115556 0.059852845513112 1.41421356237309 0.70710678118655 3.49089159735944 42 0.0238095238095238 3.83392902387671e-11 26082903302.9109 3.69786080936222 22.7300804515059 0.0439945649173339 6.19187291849301e-06 161502.022596966 2.44872416482505 77.6580290783169 0.0128769685745117 68…
