# Supplementary material for: Quantitative Network Measures as Biomarkers for Classifying Prostate Cancer Disease States: A Systems Approach to Diagnostic Biomarkers
Source: PLoS One. 2013 Nov 13;8(11):e77602. doi: 10.1371/journal.pone.0077602 (PMC3827206; doi:10.1371/journal.pone.0077602)
Supplement: File S3 — Excel file containg the descriptor values by non-eigenvalue-based measures. (CSV) [file pone.0077602.s003.csv]

topologicalInfoContent "bonchev1" "bonchev2" "bertz" "radialCentric" "vertexDegree" "balabanlike1" "balabanlike2" "graphVertexComplexity" "edgeEqualityMIC" "edgeMagnitudeMIC" "symmetryIndex" "bonchev3" "graphDistanceComplexity" "distanceDegreeMIC" "distanceDegreeEquality" "distanceDegreeCompactness" "infoTheoreticGCM_vertcent_exp.entropy" "infoTheoreticGCM_vertcent_exp.distance" "infoTheoreticGCM…
1 7.99725465557372 1.48901749116254 1281882.21408675 4182.56693020948 1.26626234145297 4.61392702341224 228.724087173878 0.335950164433533 1.58319096238917 7.60746157748631 10.3888904757234 4.03065134099617 1.72639577645252 7.97079903219716 8.01665120894081 7.22113042174119 319028.302664856 7.86636231261563 161.543683954258 7.96504835290174 62.8576436681447 7.94260158449095 85.3044120789379 "beni…
2 7.6848054134008 1.42700756293057 866733.436488455 3487.18198603901 1.20127042184452 4.92690957912298 251.709481778022 0.478825450176795 1.54726984586415 8.24231708209529 10.4344881182853 15.4688257807009 1.69282132117128 7.75051509341035 7.80101807013301 6.97363533131927 201916.813739524 7.61280658232244 200.974608894597 7.74527032919014 68.5108620269013 7.70517936910317 108.601822113863 "benig…
3 7.55604826246756 1.83492171602353 712955.534648793 2956.85882236235 1.14115312139259 4.09583515287426 141.339697386899 0.251165047803162 1.75466226117824 6.70553157065063 9.48733366019483 5.05128205128205 1.89516604470256 7.54326923964944 7.5948867389008 6.76539151628948 198392.003296182 7.42072382129442 186.606492455186 7.53259616225522 74.7341514943951 7.50452141331599 102.808900433621 "benig…
4 7.66828974022398 1.63496517764959 851433.759876533 3432.72064465945 1.40845489316013 5.00266902674152 243.260024869176 0.465055721497269 1.61711569064625 8.25860169243195 10.3854054740268 17.4253341445134 1.79703387306816 7.7279274978985 7.7771426864278 7.00377152638312 211483.567258053 7.58850942002665 205.906446323456 7.71291906679658 81.4967995535261 7.68188321550233 112.532650847781 "benign"
5 7.54484239689294 1.42864642299898 668533.078450974 3021.11193646988 1.13222645056995 4.63651248296568 197.733638307688 0.408071255006525 1.57430617625168 7.63411631489212 10.0820740209882 9.84666972581417 1.69137849841539 7.57258216820842 7.62609359665245 6.87191072353498 149715.235255974 7.45575399293797 180.870627605677 7.57672955315329 59.8950673903555 7.54040481708997 96.2198034536827 "beni…
6 6.93963790916566 2.42721910273189 299909.352664471 1815.06074388523 1.38077838975149 3.87720228803522 87.9031516625914 0.22193701237823 1.99556387024008 6.54416428478543 8.51092649503419 5.66769240458395 2.18465833984487 6.93978146907515 7.0012893960613 6.40291146677476 95703.2722818304 6.75670079534607 265.667017682382 6.89905966363479 123.308149393669 6.86350585135248 158.861961675972 "benign"
7 7.67416328600174 1.38868122791954 759844.236386932 3181.10360040472 1.11622431202032 4.25444627824027 169.784152221007 0.308507266337936 1.57913059095289 7.09303604851059 9.88585130236553 2.01932367149758 1.67205125711556 7.63433999488687 7.6855414197856 6.75238910248572 198118.509872882 7.55968195801665 133.804999482674 7.64682969388145 46.6572636178748 7.62469000571444 68.7969517848828 "benig…
8 7.39231742277876 1.73222596650716 489292.004351794 2483.81865405366 1.50709794694939 4.18163204897225 128.982068222205 0.282109522958743 1.70956209891689 6.93433130391275 9.33024549324648 0 1.84055347134327 7.32555438050904 7.3798119923865 6.82065611315193 145832.690820445 7.22176944768245 170.547975096308 7.32256561169093 69.7518110878335 7.31180963792661 80.5077848521538 "benign"
9 6.9614069076269 2.32509863774803 274237.13300997 1756.27454072198 1.79798929334928 3.84162441146913 86.1742009037493 0.229917581090651 1.94163785287351 6.32134051709902 8.48149579753172 1.01587301587302 2.13244495489318 6.89701111111012 6.95605658149781 6.44926940752388 95009.7133136713 6.74239083699478 234.889086505135 6.86395938763711 113.320535862803 6.84960891695631 127.671006543607 "benign"
10 6.43078961074168 2.65300289544981 134457.753247991 1148.68055071202 1.52706516841482 3.23674245833763 55.6892468725697 0.176718929109917 2.16373512978479 5.22604306051396 7.47742885775677 2.04494382022472 2.28847957553492 6.38272006963666 6.45874758362007 5.90248006008265 58203.6297247871 6.24153759305617 234.195837910228 6.35865139292102 117.082038045377 6.33168152416353 144.051906802866 "ben…
11 6.72375092050959 2.66262872418855 241596.375013912 1560.46271171721 1.37769122519779 3.46609684166866 71.7148128655128 0.177616502527713 2.12898235616544 5.55651194376006 8.08285081273923 7.70670163115594 2.30036844230256 6.75758020647373 6.82630329390265 6.01945771651228 97629.307453888 6.62751180852979 217.978242414588 6.73536111591335 110.128935031026 6.68977407275419 155.715978190183 "beni…
12 6.53630731475309 2.21500941348162 143965.875434119 1318.01635045278 1.43514831000287 4.30665753606413 99.788888522013 0.420446767976561 1.87618952185565 6.7032797751222 8.67298357611637 5.69251137574279 2.07063722403411 6.54666193276499 6.61626976924468 6.08875843973146 51678.5819970493 6.35094454589799 292.911643876735 6.50901619404924 134.83999572548 6.47648885709658 167.367332678141 "benign"
13 5.82349823650688 3.42671193100995 51602.2816132468 677.525795434798 2.10409247478947 3.0583165053413 39.3458306121357 0.190229651844309 2.45137158917898 5.32222655470542 6.63560186631106 1.03448275862069 2.66693806292708 5.72671908647508 5.81975048747144 5.43117258991786 26667.940099498 5.53997240911404 318.008586013532 5.66793956414218 190.041430985388 5.64501693614783 212.964058979739 "benig…
14 5.95348502844936 3.01389443776559 65738.0611336571 791.860023755316 1.81957136922207 3.32160846875155 45.3788960333495 0.20588971246029 2.28501815755412 5.30708632753232 7.10640185528152 3.09090909090909 2.46160937654055 5.92799251475167 6.01396627689326 5.5063672253535 31328.5422615684 5.77679690811626 267.597211242195 5.8935621887183 150.831930640152 5.86630031762257 178.093801735884 "benign"
15 5.7978022948665 3.04571667408805 47349.375214938 662.94946161478 1.85026173521668 2.91631064099682 38.7222472102239 0.198896770538868 2.27428756074095 5.10337998289476 6.49702767692767 1.03508771929825 2.4724377686862 5.71694885220842 5.80104836730707 5.43368146149521 22407.5768613329 5.53684853297359 296.04148119115 5.66643306960968 166.456944555064 5.64201908972492 190.87092443982 "benign"
16 5.76271457556825 2.69586489695554 45610.1216340931 660.94946161478 1.37776382413273 2.70827045591044 38.6860427650888 0.183376115365316 2.2427749469001 3.8726092368412 6.79551444195155 2.07017543859649 2.29438820353841 5.71437676288947 5.82179311579504 4.7842156718697 23131.4502382543 5.72345939575547 109.430618409272 5.77590534214979 56.9846720149503 5.76767527263013 65.2147415346107 "benign"
17 5.2341201675802 3.54413773104148 19891.3687367411 410.261373071255 2.09085910542761 2.61950748127497 30.3529055186502 0.195850626580117 2.54573027064423 4.12285742055479 5.79087942939735 1.05128205128205 2.71168278526233 5.12487759602131 5.25300874716628 4.95835382137088 13162.126795711 5.05360970221985 231.792516642396 5.14620269429463 139.199524567617 5.11491728007639 170.484938785855 "benig…
18 4.4594316186373 4.04526241128109 4964.88882843813 196.214991220041 2.28332693768606 2.17130905374469 23.2715665646265 0.215749457253851 2.80644256056745 3.06553706730164 4.71549239236295 0 2.94565583817829 4.2283036014669 4.42265645842904 4.36852252772821 4669.48867548072 4.30640417503504 153.027443602258 4.34778640468982 111.64521394748 4.3378497587551 121.581859882197 "benign"
19 4.54274832644612 4.24741783618848 12621.078324951 294.405283741823 2.36044237630408 2.59424419761037 25.9629014661904 0.170181925316974 2.80601018151567 3.84174856520917 5.41142285762775 6.99641048466191 3.06462356207924 4.74454724930483 4.91236691366869 4.38936485863439 9705.66140775961 4.73072867915367 223.4676312332 4.79932162660389 154.874683782983 4.79119304539851 163.003264988363 "benign"
20 4.52164063634332 3.01938253632542 7562.36200388294 261.211875635226 1.79650626049338 2.72290749432188 22.6055748612897 0.28031246952374 2.24494188724996 4.0511549960932 5.54900298882047 3.28571428571429 2.42411324853279 4.63784719155041 4.76338061167376 4.28039465412319 4980.7850272389 4.50785319709964 299.501724957966 4.6392023916622 168.152530395404 4.62060412646084 186.75079559676 "benign"
21 3.85216872360328 3.95901024409877 2425.40504053559 134.973736602512 2.1333874913166 2.16222425576795 17.5455750694862 0.194619510609667 2.71070879818881 3.12075054273134 4.44123760297282 2.23529411764706 2.88802813713806 3.79155752347765 4.06350716437865 3.61687460595622 2338.45679516884 3.96106125407439 126.401587175946 4.01248369694915 74.9791443011878 4.0047919268151 82.6709144352353 "benig…
22 3.58496250072116 3.41098818748485 829.927561055881 86.0391000173077 1.91829583405449 1.58496250072116 21.8289091196525 0.470789817832422 2.54615711850628 2.18872187554087 3.53176296751557 0 2.57205528832964 3.30538700903475 3.55134440042514 3.08496250072116 980.264458776873 3.46761387564965 117.348625071507 3.50061710517325 84.3453955479108 3.49138783380422 93.5746669169317 "benign"
23 6.25976119322122 2.3704867254867 89735.0460199464 978.522746142511 1.62779105414468 3.19026254575221 49.8340367325287 0.235790903061947 1.90186343981467 5.74687255493466 7.1166791478728 1.02564102564103 2.14120615539824 6.20039312292088 6.25648556581082 5.95206888552892 34904.7661353528 5.94943682544565 335.9653934166 6.12056123045644 164.84098840581 6.12189845792676 163.503760935486 "benign"
24 6.30275027472042 1.74783116850431 88177.2345867882 1052.25654560359 1.17863073270384 3.94122987335844 70.3674856900451 0.392809048533284 1.62181554661655 6.68225586235011 8.13282195905354 3.07228915662651 1.82821347299379 6.2930502234799 6.35003004059515 5.7030582565178 25895.6346427539 6.12411683373939 250.922597607539 6.264236774282 110.802657064925 6.27015697472664 104.882456620287 "benign"
25 6.33316176071564 2.36565753544255 94159.4344073178 1040.63852875737 1.59901560490719 3.78783867690366 62.3945074056398 0.323307824628751 1.86603711215298 6.8401151158427 7.70535740744332 1.02439024390244 2.14048544210402 6.26418516607349 6.32009437281927 6.01608858998394 36311.6536540779 6.00394879342425 353.603211193829 6.18832422970051 169.227774917577 6.1865721554525 170.979849165583 "benig…
26 5.98378805875239 2.32543950558998 60131.8729840972 793.860023755316 1.44272919982795 3.20563280971768 43.7098173099768 0.240965848374419 1.93344623026182 5.70150924638055 6.93176080016222 2.06060606060606 2.11208610328216 5.95241400756682 6.02001244404834 5.74136381632815 25917.8928251757 5.73803299426537 306.361125093085 5.90268163527617 141.712484082284 5.90565352099939 138.740598359062 "ben…
27 6.30639225964166 1.8864472135765 92151.9554645705 1080.84157164125 1.42915734663875 4.16408758649019 79.3571980969852 0.441691568480354 1.65512347894384 7.12192431824405 8.32009847754612 4.6879611772172 1.89922780936645 6.3194171624128 6.37862649275764 5.88863020076723 27085.6182784091 6.14308977888501 266.301157252689 6.29219696678106 117.193969356637 6.28546445502237 123.926481115336 "benign"
28 4.66390976555739 2.94030030757873 11181.0408269068 309.245112497837 1.74651236825062 2.24755624891827 28.5502572988015 0.26882794736121 2.24792831982512 3.6691838928835 5.31995357421746 5.92105273516376 2.39112550139525 4.8579013590269 4.97190168005957 4.38719873517385 6369.44651575812 4.76651501735235 233.484982647652 4.87166973650211 128.330263497887 4.8653538954313 134.646104568697 "benign"
29 6.61181801764552 1.9744718924701 157549.608707198 1399.23667120772 1.51917266392452 4.26103510626911 92.520658523978 0.399545670283132 1.71148425893288 7.51390726938202 8.56091173811532 5.68739000074176 1.95064277351196 6.63291908239693 6.68520419798893 6.15682337468535 47011.3457669175 6.41374124838365 300.504269282472 6.57760151185013 136.64400581599 6.59182328215384 122.422235512285 "benign"
30 5.54659356429494 3.22578795437126 39472.6305689234 584.845730686674 1.99616716361611 2.63468918558046 38.3629698163753 0.204575904605486 2.3289050495798 4.82913836985534 6.12911599181173 4.15384615384615 2.56061830921437 5.57924026548286 5.66694531660197 5.20043971814109 19627.3698008076 5.3882525509579 312.187167183193 5.52219925789301 178.240460248079 5.4985243799352 201.915338205897 "benign"
31 5.23148676796534 2.65643911787377 20698.0294682996 446.199776011252 1.7194722376106 3.04386405733078 30.4631275786385 0.255725602013176 2.08743062841035 5.27945898030213 6.12841419864451 3.74579315553457 2.2600897712042 5.27170596933385 5.36099336546428 4.76696831548137 9763.22471592055 5.07290777259222 319.409650186542 5.23470864497002 157.608777808736 5.21687127703211 175.446145746653 "benig…
32 5.03784479304888 1.99166406577514 11700.4948563437 367.479712601683 1.45621918356135 3.46132014021101 31.5034748088052 0.436847828981213 1.74281688931469 5.6759031318782 6.50792859742112 2.71704270911459 1.90978632073783 5.04612476800427 5.13571019411245 4.62798680687767 4864.00832220078 4.89676389158951 273.161109852802 5.04784323243823 122.081769004078 5.03201990032362 137.905101118688 "beni…
33 4.68172767886974 4.31881876336675 11156.0577307405 287.658548234348 2.54453174883262 2.64720893088116 24.1414377025052 0.190285394745416 2.8732495885266 4.04001048486481 5.48008738301934 3.81012541745994 3.10036061168102 4.68062294302561 4.84327484914701 4.32323142879762 9851.22041318714 4.57205716384342 334.833431765099 4.6866637866137 220.226808994821 4.64396709920669 262.923496401825 "benig…
34 5.52356195605701 1.93548812634195 21181.7174947917 508.167699957245 1.27825298833649 3.69137337045932 40.4180439447579 0.415689507020032 1.74246326065999 5.94598353308757 7.06976659969738 0 1.8961677164468 5.41034280235169 5.49308226497174 4.92552336900643 8039.25825454325 5.30147282608186 222.089129975157 5.42005494381713 103.507012239881 5.42406560745752 99.4963485994891 "benign"
35 4.68081342808939 2.62424416535227 6743.52133868146 254.763925116827 1.39920754164022 2.50041470944951 22.3748838556988 0.270386181296423 2.11192507572268 3.50983749989822 5.34099019052996 1.07407407407407 2.21670038833047 4.59989994980715 4.73112566880347 4.20841018726852 3893.29886471131 4.59355203412146 161.335468042007 4.66270855298267 92.1789491807941 4.65242170451401 102.46579764946 "beni…
36 5.07214015980211 2.20596030259625 12097.689972286 357.049811186148 1.3924305252289 3.04845669056467 26.6981201480989 0.290858923032684 1.93754877918857 4.83012071002822 6.04782184519712 1.05714285714286 2.01816993568661 5.00094401107243 5.10913538257952 4.59342908831172 4973.28776323552 4.91920198651485 210.081030430119 5.0385341182924 90.7488986525644 5.02110646176393 108.17655518104 "benign"
37 3.39274741044878 2.45094052629062 880.669026890462 92.2114326716684 1.45726591362339 2.34585198933826 13.386721215161 0.446713915193206 2.00474815375841 3.41938194564637 4.05902592180287 2.30769230769231 2.05793057939827 3.47091310375258 3.66253852277905 2.81507241011594 712.240965148056 3.48814606834931 212.293649791779 3.59554087905241 104.898839088679 3.58719315495436 113.246563186737 "beni…
38 3.75 2.11074941012189 1513.20394305704 124 1.24755624891827 2.45281953111478 14.7979306869744 0.403659641319573 1.861448528435 3.60231655850555 4.63737168524989 2.25 1.89929028100686 3.80382690605336 3.97414740114648 3.25 752.953110760413 3.81536583105615 184.634168943854 3.91464301205185 85.3569879481482 3.90466213736358 95.3378626364194 "benign"
39 4.12192809488736 2.71026324704064 3268.92226841976 168.877123795494 1.67514324640999 1.96096404744368 29.2075919703893 0.457912488356545 2.15263078966414 3.39080548207698 4.3709118471889 2.2 2.23871880923847 4.15384850037172 4.2966351056538 3.68418371977919 1944.11098007832 4.10664067251596 215.287422371407 4.20317850155125 118.749593336111 4.20259530676373 119.332788123634 "benign"
40 4 3.12560044724367 1776.71679926534 128 1.90563906222957 1.90563906222957 17.6995837487429 0.358220959561043 2.35947314906733 2.52612074684268 4.17652050029746 0 2.44054416747181 3.78062994512832 3.95827329011317 3.625 1597.67422582516 3.7720037396334 227.996260366596 3.86332238508953 136.677614910471 3.84378092167553 156.219078324467 "benign"
41 3.10689059560852 1.85899845787871 1118.05882029477 105.206717868256 1.15893853235028 2.28924642850916 15.8802902378197 0.65252386400058 1.66841790247253 2.63585311918716 5.04079040456908 4.38496250072116 1.75682455046952 3.70030817671647 3.85997708821403 2.47290559532006 557.899133802398 3.71363824736677 193.252348241746 3.80265090216051 104.239693448006 3.80687655510885 100.01404049967 "benig…
42 3.40591028732157 0.489347698275104 792063.296072299 2753.36563819535 0.771571810769353 3.39255591490249 684.167376265541 1.60122860710477 1.04188268079563 4.2590475542403 12.2275420503902 802.812448652457 1.22336205221684 7.8600579028506 7.92011999685515 3.3628495696579 130919.316616631 7.57989431530347 344.91818830231 7.91562977435069 9.18272925508923 7.30409491495292 620.717588652863 "benign"
43 3.46844739480712 0.918624608638952 552861.514529564 2247.5850932669 1 3.43817497932544 476.809964029273 1.22128623185809 1.21524023428106 4.54858167292951 11.6593900194445 608.402632896054 1.43538737126872 7.57080273454276 7.6511849582245 3.46844739480712 74024.3198602882 7.4563719242008 201.839558550994 7.64932014679381 8.89133595798608 7.32118252034642 337.028962405373 "benign"
44 3.39182404941781 0.866722137485979 425223.457197907 1946.73952897609 0.983525021277754 3.16984486076966 371.761421636513 1.0824200769468 1.17837278617084 4.20632674145666 11.2363005045635 522.79102348873 1.40669138076036 7.39792969675359 7.47138049925458 3.38065086506027 62043.5211465581 7.29869176744317 185.124009821087 7.46635698641223 17.458790852027 7.14043261033786 343.383166926392 "benig…
45 3.2860306924903 1.11143087410706 578110.459107809 2210.7369193989 0.858401834932212 2.91657455272634 482.698072456639 1.15806594484592 1.33176784398192 3.74698160089805 11.6211723219565 638.820937203844 1.53227012157856 7.54716362284413 7.65056461714052 3.2860306924903 71215.6108040728 7.54100492502766 117.206557724134 7.64354920703592 14.6622757158754 7.45083419187965 207.377290872145 "benign"
46 3.30903187691146 1.09615021232042 313212.581681345 1640.69922373878 0.926658798997192 3.19962837182581 312.242415259242 1.03093666303048 1.27902704079167 3.88697375916479 10.869587755829 435.828976336479 1.51867239030505 7.1770409049903 7.26158801988796 3.30903187691146 51546.7505621772 7.12932189967502 146.802505599218 7.25064428443971 25.4801208345308 6.98558679397831 290.537611295926 "benig…
47 3.48666780541806 1.25619199926896 158691.764004267 1188.19815348168 0.939758040110604 3.05861876766944 198.549461562063 0.841701985636409 1.37661028517712 4.13461792279776 10.1534906973238 266.15538731845 1.59098149771592 6.74018338749627 6.83772582295152 3.3823199793311 40194.8287772616 6.73256370176868 112.926349175698 6.83316039056155 12.3296603828225 6.64944082475647 196.04922618791 "benig…
48 3.31098261721932 0.965844557773563 328080.802588934 1665.07972847942 0.846984786681622 2.76321191658237 282.666071864835 0.892013692182692 1.25969474799525 3.52988659186069 10.7608306573184 442.973154956991 1.45341920978331 7.19503429422939 7.28202589172125 3.31098261721932 44966.6425163251 7.16938796241217 125.232786479453 7.27350760600217 21.1131428894573 7.07941858445679 215.202164434833 "b…
49 3.14355014975222 1.19675449870422 240785.231333349 1414.78629570119 0.88654089282209 3.03383775274991 285.527929808388 1.09271924885419 1.35365557419697 3.64982441652164 10.7225937525277 387.166361737777 1.56630907276777 6.99847654751988 7.09218615571246 2.9963827916411 41587.1821767208 7.02358166590943 84.942790868741 7.07601558993766 32.508866840514 6.92117557464703 187.348882131137 "benign"
50 3.40195724272917 1.27241437943883 212519.673658767 1331.45052706933 1.18408528901412 3.40195724272917 206.956705607901 0.786446579975377 1.37239054225419 4.22320780408509 10.2162581531843 318.741621549469 1.60234232680433 6.89227158215497 6.98225192733353 3.25262188203069 36895.0580603781 6.88043341300832 119.566586991683 6.96724797197737 32.7520280226317 6.7793745086216 220.625491378398 "beni…
51 3.25787149570779 1.75204533360264 129577.632970317 933.63407488368 1.07523036418006 2.82679913276332 112.57007886315 0.410215468913827 1.62655234057247 3.36460816716882 9.19386046251967 212.99386238844 1.83512925975052 6.42620052090162 6.55129350381576 3.25787149570779 31159.6932315439 6.49663606113371 73.2195471972395 6.52649105003494 43.3645582960098 6.52452150804528 45.3341002856655 "benign"
52 3.2115549333957 1.19059457465004 238582.550302853 1459.50598629702 0.903453555206834 3.0648188280289 365.356398535622 1.44998808689017 1.35497290334844 3.91600300863109 11.0809512099749 393.947855110417 1.56378267766495 7.02952346697337 7.12730965456259 3.11949500437906 45021.1549218592 6.9982892169286 141.262135470197 7.11252171102922 27.0296413695768 6.87641929091369 263.132061485107 "benign"
53 2.99874800073521 1.57606316196401 59042.0939156808 607.34409180993 0.326258814629493 2.65597729738491 80.3691106360072 0.372102218365423 1.52074438190293 2.96171780933558 8.55441858894022 139.008271932969 1.73232116118198 5.91497721275329 6.05506866482309 2.96889725446656 15675.2334630161 6.01306108196488 53.0281084928887 6.04044417194905 25.6450185087242 6.0337458013971 32.3433890606672 "beni…
54 3.17261576982037 1.32705123864845 95477.940651755 892.048350780719 0.88654089282209 2.76436126760975 158.054413676242 0.907765296623945 1.42211456767538 3.69768005444025 9.67333420677912 212.756048286734 1.61920604677685 6.40141910223917 6.50624959785368 3.11205292498661 17898.6602240776 6.44115387314949 82.4080829075218 6.48590252678505 37.6594292719581 6.37159990257605 151.962053480965 "beni…
55 3.16350443664858 1.75945294234002 36139.8174647346 512.794483696359 0.742487569542124 3.04251150766192 64.2476086770475 0.427585538822314 1.60393580561404 3.81233612048182 8.15074635139112 99.5560960608551 1.8178214052073 5.68086374912196 5.81930029388626 2.82282001754168 6970.32149579372 5.77438635320542 58.5036609593219 5.81107656352285 21.8134506418863 5.78945400902161 43.4360051431355 "ben…
56 3.31505804231723 2.07171665693689 26716.4027686956 437.558626435189 1.18874683280732 2.92575106729023 49.8294760109958 0.3725112805786 1.69594820259541 3.31650908284987 7.58986885270666 72.7399493418074 1.96920480604129 5.45988504428282 5.58997217320162 3.23053335966261 9341.13942654183 5.49408587883702 120.623965278191 5.54985095550938 64.858888605829 5.55200707815652 62.7027659586856 "benign"
57 2.95174103162662 1.38160443046001 18544.174758189 389.863937433447 0.88654089282209 2.95174103162662 56.2336741658339 0.632906145785022 1.46914876143644 3.5671920934479 7.85532257952788 77.9305046988861 1.61307160521826 5.3877023423829 5.50969208408286 2.71218559665588 5870.23994417338 5.43853796991704 85.0239861399746 5.49483053795714 28.7314180998699 5.45683663396911 66.7253220879065 "benign"
58 3.37073333663212 2.40869746309535 12707.1419838663 307.463700170679 1.37977300216802 3.17341658530545 33.9731030492188 0.340431985920935 1.90093327370494 3.80789292335166 6.82739939819804 40.667068376578 2.12426063935966 4.9897241929774 5.14379484707709 3.02655668314425 5438.69341696304 5.03994406083816 129.980940604155 5.10512042302678 64.8045784155338 5.09306818990363 76.8568115386819 "benig…
59 2.52323142879762 1.79393275691945 1153.78326262712 96.4518303660921 1.39958123064606 2.52323142879762 14.8377471328487 0.492596250018535 1.64278131215067 2.72102943865975 4.99251810394736 13.1385466689744 1.72196792495563 3.67927607293631 3.88223893680367 2.52323142879762 583.062798271899 3.80737979289936 99.5108027091636 3.86705515669902 39.8354389095012 3.86308914049062 43.8014551179031 "ben…
60 3.19205392789053 1.69090789966747 17439.9651920242 380.665364047224 0.982287733368893 2.60530916048491 51.3227522855747 0.532179702233923 1.5957783797708 3.4280329224851 7.720179522322 65.3186329400103 1.7684670426547 5.31009810642052 5.44678255748119 2.79404213318631 6674.96065710155 5.37933786729879 80.0937513385032 5.43762917990813 21.8024387291704 5.37255034651523 86.8812721220689 "benign"
61 3.1655962303576 1.73377587581865 7111.06117561613 242.174604778984 0.721928094887362 2.54453174883262 27.9415436314398 0.409929403757483 1.66444537020636 3.47956871651966 6.45727474316016 32.2168536542399 1.76326946294924 4.74148485470678 4.89497917247698 2.89753476435872 3156.42447613443 4.82613605493539 80.7545406731292 4.88090602163397 25.984573974549 4.86461810904436 42.2724865641602 "beni…
62 2.7777505855108 1.8981298442123 6058.60372549549 212.382954211915 0.491237341824333 2.63489344265366 30.0253239922686 0.481039300669504 1.69372835312691 2.84270783145293 6.53407251954013 37.3125185475934 1.8427229637334 4.61020161076065 4.78229247912857 2.7777505855108 2792.06971537286 4.66828355353271 139.071368524897 4.74420121899603 63.1537030615732 4.74898195578094 58.3729662766617 "benign"
63 0 -1.47727801404346 963.894946410046 69.4868683012558 0 0 38.2148760330579 3.44577575881744 0.322756958897398 0 7.08746284125034 52.4250661523833 0 4 4.08746284125034 0 151.789892820092 4.08746284125034 0 4.08746284125034 0 4.08746284125034 0 "benign"
64 2.87629882666864 1.98592383868239 3122.04201707776 161.386069796731 1.24330036853896 1.93381694548561 22.7994239399502 0.525004581256416 1.75225848479933 2.59043799227556 6.03751808940947 22.3038045787942 1.86695468110278 4.26963506706042 4.42490124450668 2.78538973575955 1447.44655229909 4.35408875620442 105.34286243288 4.40450897718463 54.9226414526718 4.39635123104493 63.0803875923718 "beni…
65 2.28801928027969 1.6960250394473 1821.36536748538 116.242997070996 1.35164411515339 2.28801928027969 18.7625118113453 0.567962837817313 1.60988068938962 2.81043307980642 5.568804504521 21.865611913822 1.69278859594359 3.96205428674482 4.13924419612828 2.28801928027969 822.412107350936 4.06951595120699 100.409050235327 4.12280866221761 47.116339224706 4.12742755807114 42.4974433711673 "benign"
66 2.3991303913908 2.07023692712578 2054.19062396742 118.242997070996 0.803071727324102 2.18245625084135 17.8429151764778 0.393104051502347 1.78662600253835 2.63736797708318 5.40771984875926 20.7545008027109 1.89090077177337 3.92934811756281 4.14213930753829 2.3991303913908 664.243434603007 4.06360505470214 106.319946740177 4.10617770874464 63.7472926976734 4.10617770874464 63.7472926976734 "beni…
67 2.11807820934971 1.07786880180978 414.915563496108 61.3526081078571 0.994030211476956 1.82306798227366 13.2215707858744 0.987668707566227 1.39680223086058 2.18107601191461 4.87273232063408 9.5112784107299 1.28235273631358 3.23539053533928 3.43440575133716 2.11807820934971 275.904852327268 3.41548865110654 43.9429675307528 3.42782306499828 31.608553639022 3.45272212492477 6.70949371252272 "beni…
68 2.58496250072116 2.51789799501471 679.334252986632 74.0391000173077 1.3844315043406 1.95082579451809 12.3064479194409 0.408000658162613 1.99907376928376 2.50399752733485 4.35735585802973 7.58496250072116 2.08491518334593 3.29506085649059 3.55125583784302 2.58496250072116 507.345103417812 3.47435311706758 110.609383653574 3.52102917759911 63.9333231220469 3.51303719749455 71.9253032266094 "beni…
69 8.0961890475451 1.17699965044014 1428812.58766305 4702.35215698323 0.769460528475754 5.50142204048786 408.799877296788 0.66198634935281 1.42395185554234 9.30503467573988 11.2937191751253 11.6636991356767 1.57134996702271 8.11662904368843 8.16271391845418 7.3060753363302 281224.919500087 7.99425740725414 180.668275246538 8.1164394810248 58.4862014758816 8.08083466002486 94.0910224758174 "benign"
70 7.81908266830135 0.94761852651345 870958.663935072 3671.33068876503 0.561709904921523 4.87126078391927 291.142753956932 0.567469801440917 1.37687343098363 7.97167417960917 10.8745171209366 6.05128205128205 1.4527750098017 7.81189526465186 7.8635403591618 6.75268817282692 172193.584098187 7.78680658518041 83.558134402991 7.84031091276743 30.0538068159772 7.82640474047155 43.9599791118557 "benig…
71 7.64665850519221 1.26255315023203 698955.51725544 3276.23141071404 0.902901587092117 5.31169970864654 327.884679240776 0.754298025329616 1.46040757107157 8.63496928858607 10.8822536123836 9.67301361575479 1.60922288947698 7.66731046953926 7.72014972417076 6.84598905222824 165524.361986563 7.55662214157492 178.087478650919 7.67352384186846 61.1857783573813 7.64684421469063 87.8654055352079 "ben…
72 7.79489629512583 1.06504391835036 975278.832180121 3802.7298068409 0.575871347318465 4.90570050752944 275.937003719591 0.498920348892405 1.41828426734357 7.98161800663504 10.7627774942429 18.423174960536 1.5123285159751 7.86130027688715 7.91102380104493 7.03694927858632 205972.705323536 7.81065517055122 108.208066723377 7.87985063841405 39.0125988605456 7.86297824955782 55.8849877167766 "benig…
73 7.71341211963184 0.949541588504162 764002.296347165 3459.69158036013 0.787505799611365 5.16158651905727 311.854952494114 0.670979824595098 1.36951472630111 8.43849944099587 10.9320844405375 10.2574127817308 1.45285577349401 7.74014458352142 7.79290077342716 6.74738889988941 156284.255331419 7.69244777674419 108.452123176115 7.76598009144634 34.9198084739681 7.74976612278627 51.1337771340319 "b…
74 7.0813493937884 1.55510828681914 319140.742344056 2052.18351291322 1.15520116114699 4.49702821490903 132.486618314219 0.37770154439124 1.62284240231914 7.28782185398162 9.40538496154595 6.67353810837507 1.74786825247074 7.09858993638233 7.15684620621354 6.29736430358297 86027.2177419171 7.00865347112823 161.271530314083 7.10570047309328 64.2245283490359 7.09066313622227 79.2618652200465 "benig…
75 7.6901846055066 0.997386951293287 703210.018760332 3268.6382727348 0.781557657117406 4.9953272468372 259.409441084086 0.559200796463959 1.39315170135959 8.27339823151043 10.6261747680592 4.0377358490566 1.47592307826629 7.6676665405891 7.72027811959357 6.74066818577316 151662.304258497 7.61710651881538 110.813935747821 7.69098411073014 36.9363438330588 7.67074946025377 57.1709943094314 "benign"
76 7.42794985547655 1.3452585536572 500287.664839952 2669.2060482606 0.756272152080329 4.83923685075257 200.777910847609 0.489462504714505 1.53866203840186 7.92594152073516 10.1403727167442 5.05586592178771 1.64730379226218 7.41603730595586 7.4728373196508 6.66388194502678 122186.429312438 7.32495984021808 158.855937046181 7.43100694690289 52.8088303613679 7.39950404643959 84.311730824667 "benign"
77 7.19593985211544 1.47174324220969 343281.099128443 2131.99819622617 1.15424547533476 4.2417890191241 128.191836355575 0.341356268872566 1.61746121577712 6.97840953842706 9.37219750359984 1.01351351351351 1.7065745794843 7.14023766653739 7.2000294788192 6.33098533543743 96447.2549533006 7.08052573895561 128.927626673341 7.16080057249118 48.6527931377703 7.15109086285154 58.3625027774106 "benign"
78 6.61360181255973 2.01566534652687 141766.449462493 1355.17476976218 1.64571137040758 4.56364427690399 113.931741973961 0.505404227239862 1.76570960020186 7.20179737284723 8.95418149717637 3.05882352941176 1.97056554673955 6.57526766128869 6.64384019241362 6.04718575853211 45770.5228073864 6.39956602971345 272.859312258048 6.5621263499468 110.2989920247 6.53626541303604 136.159928935457 "benign"
79 7.02863931183857 1.66440337354618 288861.286106747 1919.78989282009 1.18130992459149 4.17490402577863 109.693862346213 0.31524163785052 1.66547127341879 6.82545123863425 9.0546149852885 4.05882352941176 1.80146903713764 7.01616271351144 7.07334687630971 6.28048779741317 81893.6681650614 6.93324409405247 154.218747197867 7.01958101543296 67.8818258173761 7.01266384387676 74.7989973735805 "benig…
80 6.66197817967955 1.45202649845618 147625.417954462 1389.69146137335 0.727658979878402 4.08951364178516 94.8302406898918 0.376406112636545 1.62762401264331 6.37364419785258 8.83697800005422 2.03846153846154 1.68659632419408 6.62065114649212 6.69130446774777 5.8923714487439 41411.2792959225 6.57162650274319 128.813215397906 6.654909914903 45.5298032380957 6.63895745319184 61.4822649492526 "benig…
81 6.12157810542018 2.89441565260104 82355.7165639383 871.264090969665 1.64715050882948 2.97091926338137 45.7512307415807 0.164326843250532 2.30795867293322 4.98173426225255 7.00309168629197 1.02816901408451 2.40349135612006 6.04173305533407 6.13580743683444 5.78354993640609 39129.0135352291 5.97008145184035 179.665667664332 6.05890169324843 90.8454262562497 6.04017759872666 109.569520778023 "ben…
82 6.22881869049588 1.98227270849557 75975.4456081507 934.322803574382 1.19372520652711 3.57606484955863 54.7160412344817 0.26496585218513 1.83955389896187 5.78186374910738 7.69526875385222 0 1.94307815112409 6.13747122035098 6.21361075276912 5.6552246903805 29691.6688179134 6.05398157325075 174.837117245128 6.15244524076613 76.3734497297488 6.13142340117343 97.3952893224528 "benign"
83 5.85798099512757 3.06192493267056 46333.3149496979 679.525795434798 2.04078536661724 3.27760153029844 41.6841123731648 0.234555687027332 2.26567530055435 5.24564921741243 6.97581295885453 0 2.48134467780704 5.72808110843393 5.81680466531914 5.50013810715924 23986.1502221475 5.57014886499599 287.832130131577 5.70034822415568 157.632770971889 5.67502946408226 182.951531045309 "benign"
84 5.90625 2.76769326251055 57937.1703645064 762 1.84203635605136 3.26355439268851 45.3295825661435 0.220308475380894 2.19343554833436 5.03573704475384 7.23054812210652 3.09375 2.33547332667988 5.88384103242982 5.97525453262245 5.6132048827787 25659.5045794483 5.79940454250724 200.595457492762 5.89114529638746 108.854703612542 5.86564211235692 134.35788764308 "benign"
85 5.12928301694497 3.00233583521284 13622.2803079544 359.049811186148 1.90047726928154 2.83084096054855 26.7036279833845 0.235910872840922 2.29498993502418 4.42833568241707 5.76802242258677 0 2.42806910688632 4.97957378232667 5.097443277106 4.67214015980211 7868.07283853334 4.88853312177094 240.749895174022 4.99705887171612 132.224145228851 4.96991335064973 159.369666295233 "benign"
86 4.68081342808939 2.39342218831381 6464.63225304995 254.763925116827 1.30580356347873 2.79215718884158 21.7859597708965 0.283984250046482 2.07110759796759 4.20871284432784 5.51207565249111 1.07407407407407 2.09685051563742 4.60151491472641 4.7359618664414 4.1804513908921 3954.90089336794 4.59022816353575 164.659338627718 4.67399526284755 80.8922393159142 4.67056582964572 84.3216725177509 "benig…
87 5.48008369518745 2.72572062428618 26544.6269063211 506.167699957245 1.616896805998 2.88511368347309 32.7047073751697 0.213756475547222 2.18806821572486 4.45648597399805 6.40554868061304 1.04347826086957 2.30006432650719 5.39952581502401 5.50179685356673 5.01247989074556 13956.0102152114 5.35345437055288 170.107585504137 5.4262651416248 97.2968144322106 5.4112492255976 112.312730459414 "benign"
88 4.68081342808939 3.10907367022851 7294.75641066778 254.763925116827 1.86180846740589 2.33780880109532 22.9782882058957 0.238513149553306 2.38882999215995 3.32442404275732 5.26269324534453 1.07407407407407 2.46843878509313 4.58257951935849 4.72924442156461 4.32859953904025 4790.63505847814 4.5963638850295 158.523617133963 4.65679899323912 98.0885089243486 4.65440948217083 100.478019992641 "beni…
89 5.04439411935845 3.39697128548681 13521.7150536206 332.930011877658 1.52603907887863 2.3159365430764 27.8394407394066 0.183104910093434 2.5758087101818 3.56290729184696 5.50730197980226 0 2.6283505416057 4.87843421578064 5.02868570211569 4.33197669498491 9810.27211424776 4.92308237420398 121.311745154472 4.96642423317532 77.9698861831379 4.96470097536015 79.6931439983055 "benign"
90 5.04439411935845 2.47887487659879 10944.7992673964 332.930011877658 1.32217934551667 2.86589971293631 25.4418649832361 0.251203521269546 2.10531853472301 4.14224563653521 5.9689539367474 0 2.15495708077282 4.90027072074902 5.0275167266211 4.47606419505047 6509.52123986676 4.90861942088399 135.774698474459 4.97684955256192 67.5445667965322 4.95811977836045 86.2743409980036 "benign"
91 3.61687460595622 3.51656609865151 2273.5697555434 130.973736602512 1.90396781308777 2.20662940295404 19.1613097463857 0.287845784557485 2.52554628163838 3.04638111294588 4.27422374156461 2.47058823529412 2.6529796848692 3.85208795303327 4.0492660618439 3.45482239994661 2072.7417689495 3.90088301802423 186.579823226114 3.96376071672417 123.702124526171 3.94042493888428 147.037902366058 "benign"
92 4.14266435554885 3.46694523677078 3079.4580759597 159.421245510856 1.87101912087884 2.18901090929812 21.9412020465195 0.29096170261219 2.55321517181049 3.26184239046337 4.44477976007976 1.10526315789474 2.63377615425432 4.02853011698369 4.21728099410464 3.93213803975937 2553.56851374382 4.08046251774895 167.464995694639 4.14250511597862 105.422397464967 4.13437381830938 113.553695134205 "benig…
93 3.75 3.49374743425496 1838.73894343121 124 1.97721700146248 2.18627812445913 15.7513130075925 0.266124640867491 2.52421494356443 3.08358737002381 4.4382599836117 2.25 2.63688922721116 3.73546619730549 3.9638205736183 3.625 1802.56026106088 3.87297423004349 127.025769956509 3.91704651943634 82.9534805636647 3.90648083721045 93.5191627895491 "benign"
94 4.52356195605701 3.27162327418229 4783.04756791034 208.083849978623 2.03394782871614 2.47923369481119 20.6205721076312 0.251529401408374 2.45267402034373 3.8924866505712 4.97951982502136 0 2.54322814781064 4.32524842840698 4.49108211448426 3.96900162987599 3503.21689649808 4.36346734818888 160.094607868134 4.42201589416027 101.546061896739 4.4109909899942 112.570966062811 "benign"
95 3.41829583405449 2.82123914019813 763.208464949546 84.0391000173077 1.48335575498169 1.48335575498169 14.7928322722647 0.404785832087392 2.23641157035261 2.06703149515758 3.73267069727687 1.16666666666667 2.25037398980961 3.32375283509922 3.55617534122468 3.25162916738782 728.747154143142 3.42173318636738 163.229314353772 3.49531905141544 89.6434493057119 3.48170595625283 103.25654446833 "beni…
96 4.0588138903312 3.50270405288153 2639.46558293868 148.117300051923 2.05792431083101 2.05792431083101 22.3803660439191 0.324780757974842 2.55328784537298 3.04638111294588 4.30464521478423 1.11111111111111 2.64926572070289 3.95048846523939 4.13107636978074 3.90576458465545 2343.99353067483 4.01213942415507 157.785577287244 4.05484720075917 115.07780068314 4.05307280042876 116.852201013554 "benig…
97 3.8073549220576 2.10248121634839 1045.14540847859 106.605937817613 0.985228136034252 2.502736171594 13.494321164766 0.417019810883538 1.90893271930313 3.57262366389516 4.39947242600618 0 1.87875333865348 3.59451958172057 3.78457582620286 3.23592635062903 851.37285935208 3.67374450353642 133.610418521188 3.74207553909821 65.2793829593956 3.74454002222999 62.8148998276141 "benign"
98 8.2124959635253 0.926360900305751 1753776.32373988 5165.28713567333 0.412895138857248 4.85231553321711 364.438515619401 0.493753426460037 1.37806470751237 8.10135362072768 11.2589716735217 12.8324103855708 1.44676308819368 8.23733984337152 8.28489583019275 6.98351276911385 343850.844685295 8.19385411678476 96.1647301478532 8.26248071326541 27.5381336672105 8.23310107660665 56.9177703259651 "be…
99 7.85500228328608 0.909920138849249 1092891.96760008 4058.88058452124 0.861433705537311 4.93110799736847 324.589220823024 0.571816862490969 1.36373368671573 8.44133909789575 10.9486455601024 20.2218133137648 1.43541138890868 7.94352933953495 7.99381841784693 6.90287065469224 234456.725112534 7.86209577902419 137.90422097581 7.96315612393525 36.8438760647525 7.91968326781567 80.316732184329 "ben…
100 7.78747742611345 0.944512539374302 928330.308978198 3715.26429997777 0.693121369978285 4.80745101294955 274.029549035765 0.505969271355792 1.38814690344237 8.03422028616568 10.7257527723482 13.2711908242271 1.45144371695259 7.83171868675886 7.88299342367163 6.9296821477021 196496.126479718 7.77820707613351 110.536172764745 7.8563217459349 32.421502963361 7.82969378122491 59.0494676733515 "ben…
101 7.85496923244522 0.922476103642166 1165469.2299825 4162.75876530346 0.625842475526581 4.94568088404416 308.231599404526 0.517606314381733 1.36808465366448 8.23730295055694 10.9154697034514 27.6475867889218 1.4420985432177 7.97865783842142 8.02731826110354 6.89990714131198 225400.375896514 7.91376016972119 119.662831816264 7.99829952837622 35.1234731612298 7.96533738976161 68.0856117758371 "be…
102 7.75400826406058 1.00863395588385 875336.022117859 3570.84555994407 0.59613986642253 4.62188121062349 250.692036979879 0.464257708927179 1.42138274874972 7.7052909761887 10.5758778145173 10.2551205254787 1.48302388420224 7.78137372900033 7.83363915980509 6.71777472264796 170666.140585019 7.72465066212524 114.553125971706 7.80693641250424 32.2673755927081 7.77578240598194 63.4213821150063 "ben…
103 7.20857122657107 1.50756050037513 401356.438758628 2277.00114014764 1.07376606552351 4.22510084327246 131.682040618479 0.322792905724419 1.62978198540327 6.87892099597805 9.41285396184735 7.25597452376287 1.72601345013089 7.22766755083025 7.28494082629678 6.44959979029036 112030.006895749 7.15438444983455 140.236299057076 7.24124910470882 53.3716441828043 7.22288290978604 71.7378391055838 "be…
104 7.66484885786447 1.00346059315306 852827.748439059 3482.69176104334 0.504863769851788 4.48066609265037 229.413838642324 0.421038416984689 1.43054428298726 7.49499450081574 10.4393738310738 17.903819835516 1.48010241893928 7.75672798056241 7.80898352353735 6.7678408312135 191563.684960568 7.71436430285606 99.4168883609747 7.78481444193745 28.9667492795873 7.75987230549138 53.9088857256562 "ben…
105 7.54008175226391 1.44456707659669 685739.690117348 3036.78758840773 1.18341048027481 4.33739858170253 181.737735679261 0.355738555066444 1.5851854590016 7.09700891641268 10.0089196425944 11.2736994389531 1.69947586576782 7.5812049940752 7.63372923832235 6.74869209738973 174186.462009265 7.50964956653647 134.206623238253 7.59188515671337 51.9710330613572 7.57162596747042 72.2302223043085 "beni…
106 7.30275027472042 1.70467019841977 470127.106684542 2436.51309120718 1.25092216428089 4.11780906043393 134.66760433702 0.302587992884496 1.70661238632662 6.85764149248052 9.42248805723155 6.65725165734766 1.8264349450393 7.30683665688669 7.36319735470442 6.63926253082031 141774.272460413 7.1970628391771 177.976592169824 7.30769328509408 67.3461462528442 7.27889030675325 96.1491245936781 "benig…
107 6.85742211683849 1.74967945748363 244779.698026558 1712.64068497595 0.999812336420498 3.82551346821178 93.5070441765027 0.266580645898507 1.76445111245965 6.153081090304 8.78905801409757 6.09677419354839 1.8420013511214 6.87874280399745 6.94485689520269 6.13738814494216 77580.0641304882 6.82707781779849 127.118492588386 6.90029354705687 53.9027633300062 6.89148227550341 62.7140348834638 "beni…
108 7.22873889177351 1.442463559126 425146.539124219 2360.11140093462 0.793327213856374 4.24935561156066 145.277369800201 0.346755659276015 1.61270305504449 6.93364988694558 9.61577186433092 9.11111111111111 1.69398379006082 7.27219763483363 7.3316638810175 6.3426347249733 104100.95940151 7.20772316426162 132.126838623001 7.2946976430216 45.1523598630255 7.26853769921077 71.3123036738583 "benign"
109 6.51130359083197 1.87695322854147 167084.313019729 1447.46418280137 1.47189987818477 4.26759297818928 116.060597875283 0.464758335133218 1.74309400998345 6.47460428905697 9.00944746781371 17.5560887523322 1.90253520324878 6.67915400353646 6.74750851122598 6.02488570084432 51336.2869057435 6.54905747023516 219.12685454177 6.6717655249893 96.4187997876218 6.65269949288907 115.484831887853 "beni…
110 6.6951978986185 2.25862640589112 185349.430177915 1407.99155870989 1.32620738936928 3.21489071961738 66.3621780628439 0.191094882923412 1.98952427675508 5.35870939032859 7.99105607279453 1.01904761904762 2.09408615769084 6.63164777467597 6.70193047047063 6.00192182700449 66872.5998619267 6.56374681584452 150.498701821607 6.64117824318393 73.0672744821961 6.6265433505936 87.7021670725195 "beni…
111 6.30998568493466 2.54935823271936 118032.693271969 1095.31753780876 1.52640130942284 3.41483763191531 56.9819972149288 0.203094337806809 2.09391349908317 5.63948145208307 7.66514821370637 5.11627906976744 2.23499996531303 6.33174600917293 6.40715698217283 5.76324673134566 42610.603382152 6.22792821112652 198.33654357558 6.32061540651318 105.649348188923 6.30581878055432 120.445974147773 "beni…
112 6 3.39173152650533 63068.3042665571 768 1.97190522803633 3.31233813396074 44.7314824801023 0.187462845077064 2.47783380038199 5.27909207264766 7.14381516487788 0 2.65244514331215 5.85745551155317 5.96703538008505 5.5194548827787 34421.0886910177 5.77824236626745 221.757633732549 5.86859645108062 131.403548919379 5.84431120750358 155.688792496423 "benign"
113 6.02863931183857 2.74966353781414 70549.4033457298 823.894946410046 1.68656275392409 3.06646274312821 44.5179560241329 0.181369839411222 2.22362531923551 4.68327655908212 7.05707013016503 2.05882352941176 2.32854916808886 5.97978747886565 6.07119772288577 5.55415898086077 29224.9380171635 5.92313125337959 164.331587870748 5.99951908379833 87.9437574520123 5.99228919191345 95.1736493368927 "be…
114 4.8073549220576 3.74269628901688 9009.63156998177 269.211875635226 2.08661172679389 2.20988863801473 25.3948326794684 0.199836695715934 2.68051437070222 3.43205157943933 5.20078357495375 0 2.79916482400244 4.61855688882546 4.77669157251444 4.66449777920046 6891.2569898806 4.67230290736654 135.052014691065 4.70180571580662 105.549206250982 4.70444005170917 102.914870348436 "benign"
115 3.54659356429494 3.43302565059742 1058.27807772156 94.2114326716684 1.92202314285157 1.82624525840261 24.637875831056 0.490776786048269 2.52309029196241 2.62351664121802 3.64350533306162 1.15384615384615 2.58989335506445 3.43778781110039 3.66637942756916 3.23890125660263 1164.09924590108 3.56529909245061 135.140625690483 3.60784070475111 92.5990133899845 3.60784070475111 92.5990133899845 "ben…
116 5.48385618977472 3.45693845825636 37474.536282807 556.385618977472 1.86742141584782 2.92422021795577 35.0840114619409 0.171300146422227 2.48683319029159 4.89049213550557 6.31851128575587 4.16 2.67700739641236 5.50651841443227 5.61382727123638 5.04385618977472 20252.6600056342 5.3799053130027 263.950876772023 5.48554804766157 158.308142113153 5.43476165178317 209.094537991554 "benign"
117 5.28540221886225 3.54578260384407 21488.8251319011 412.261373071255 1.71841765909374 2.28541326180032 37.5135489285472 0.200485026943412 2.63762723339642 3.49004450034051 5.56620630594048 0 2.71252686472682 5.13636795645205 5.26634555492722 4.90707177008883 15241.142840889 5.12680717671087 158.595042151375 5.18216596001289 103.236258849359 5.16868457965675 116.7176392055 "benign"
118 4.84022392894185 3.66070963433112 10752.684723755 292.413435736511 2.07530390245547 2.44441382957761 26.1447623917304 0.198013757430233 2.64860972938663 3.55641294089028 5.29699425518436 1.06666666666667 2.7599593380419 4.72894269356616 4.87848067621554 4.64022392894185 7752.73041710212 4.7111155397634 195.775055845122 4.78149008979658 125.400505811943 4.77468911214767 132.20148346085 "benign"
119 4.49468036840891 3.15711809379497 7563.15681042199 260.456988133062 1.74490470913423 2.99410849587307 23.9457546183521 0.276249181922295 2.34247260029274 4.18432501083664 5.83187839547757 4.89763705436985 2.49553168573922 4.60369424840019 4.77577713311642 4.28039465412319 4366.05188797849 4.54159550296798 265.759419089625 4.67199032686957 135.36459518803 4.65517199080476 152.182931252843 "ben…
120 3.4594316186373 2.9245378894233 569.443485883285 76.1074956100205 1.78992907531 2.23127025460758 12.4389832835762 0.403795145491284 2.25271039162618 3.09306920777189 3.71709444295864 0 2.29802073450102 3.16727622081395 3.41856759763559 3.09579525500093 574.66866884366 3.30743552898354 151.996089653759 3.36935372362935 90.0778950079442 3.36542644263719 94.005176000111 "benign"
121 3.85216872360328 2.79669608780634 2097.37377742547 134.973736602512 1.54515219719895 2.09485678354874 20.6065316314314 0.390056345685096 2.16433396494093 2.76595732094918 4.20896140550215 2.23529411764706 2.27054874160771 3.89399244425825 4.05624760127461 3.69011651759366 1325.12127141483 3.88575767569964 201.705165550696 3.96297381836016 124.489022890177 3.95857415987363 128.888681376713 "be…
122 4.7606479232901 4.02028998798879 12982.448640565 301.160171243986 2.26522061889361 1.9437125270092 42.7953380383505 0.265210148552239 2.77097510463116 3.10845284685352 5.03189214598139 2.19354838709677 2.94727417384274 4.78294071581997 4.92192547868421 4.54274832644612 9594.88508207141 4.76429694583588 189.899364550999 4.81405755312761 140.138757259268 4.81078395155978 143.412358827093 "benig…
123 3.41829583405449 2.0815207842168 655.452997307391 84.0391000173077 1.32501121082418 2.18872187554087 12.0026138288566 0.466827908564171 1.87960662679855 2.80004461847901 4.1724910883694 1.16666666666667 1.84689125018343 3.34689551283651 3.55694470400928 3.08496250072116 417.784218984906 3.48248060861872 102.481892102439 3.5254906750114 59.4718257097542 3.52826999073488 56.6925099862781 "benig…
124 4.20184123230257 3.81443250218332 4261.11922700398 180.477331756708 2.08924466198827 2.22042978113891 23.2682906349369 0.242335151391255 2.66227444304512 3.33467914105159 4.61560331728824 2.19047619047619 2.82237980018538 4.16380994918554 4.36221289462148 3.91612694658828 3430.47228950975 4.23431375231819 158.003670460571 4.29014481855994 102.172604218818 4.28192115545597 110.396267322792 "be…
125 3.41829583405449 3.56032089118685 833.983230349162 84.0391000173077 1.95914791702724 1.78415912785142 21.970699570268 0.457196430165207 2.55778609101119 2.35538854220753 3.5339826132301 1.16666666666667 2.65350949034891 3.28773380067853 3.54733854021377 2.68872187554087 1000.76572629127 3.45916185727199 125.800643449167 3.50142344400971 83.5390567114413 3.48791337087041 97.049129850749 "benig…
126 3.70043971814109 3.26325814840469 975.755416877481 96.2114326716684 1.92202314285157 1.92202314285157 15.0297017919492 0.335914109719286 2.43208489627138 2.35221700146248 3.94620137462326 0 2.49793595804339 3.41641528111746 3.66255990890737 3.18083298720544 1073.87155424141 3.59156976334027 108.869954800821 3.62657322124537 73.8664968957212 3.62049355078393 79.9461673571593 "benign"
127 3.66449777920046 3.05317929897758 1219.27076678427 104.605937817613 1.83523774531212 1.95919042341995 18.0432677466263 0.378259725590498 2.3662528992027 2.65563906222957 3.94220552729346 1.14285714285714 2.39066769083843 3.55894416568116 3.78348288300972 3.03914867190307 1000.41966635709 3.66515133895375 142.203583103857 3.73173323420641 75.6216878511911 3.73011406044549 77.240861612113 "beni…
128 5.22779969856713 1.97458314159674 1660675.28716097 3592.24612981685 0.917541011936722 3.92015729537292 268.89573129584 0.282157551484752 1.74323164765589 4.97909285898961 10.6098974832343 507.856241113403 1.97059589679588 7.96807257201917 8.06720260818106 5.08650978780808 358219.658218723 7.95085603230867 125.959564742157 8.01692270265617 59.8928943946646 7.95931401439265 117.50158265818 "ben…
129 4.67354276220458 2.91818479186782 1025476.08616526 2532.36968665056 1.52949721884684 3.47846671567892 230.065058474795 0.245467491170671 2.05478729042339 3.66606645002355 10.2876419362251 416.173583465107 2.44036779695967 7.53086664800953 7.65293031982409 4.66378666464361 296755.403194695 7.52611876185756 153.361337647888 7.60882402669904 70.6560728064023 7.49668615770162 182.793941803826 "be…
130 5.21653559729989 2.33402023798979 693637.501626387 2344.17794981767 1.22403998863552 4.12045118500566 158.125749520531 0.251452424415063 1.86365997356379 5.48359089664907 9.67181228184879 268.275632367608 2.1449689254895 7.41244069479613 7.50742286828484 5.0405880587425 178439.699082866 7.36934676699471 154.2151890623 7.44061857367875 82.9433823782679 7.36812079500606 155.441161050949 "benign"
131 4.87293082134498 2.54901694019837 1175346.3713801 2741.68260567231 1.25951310496654 3.86884698128329 210.696467991733 0.215105410185706 1.94389406040691 4.48141004006909 10.211257245134 413.984953019588 2.25577868821575 7.63482504490984 7.74733511276095 4.87293082134498 254452.406984312 7.64962504580692 111.926186637561 7.67384977771317 87.7014547313131 7.68913139646565 72.4198359788284 "beni…
132 3.79608481872984 3.34900089198663 178177.384170845 996.580542667296 1.74443084557381 3.15852306445171 98.8991357703612 0.224580879081205 2.31890411258965 3.25723532967158 8.74720223129215 166.18265636148 2.64236217671503 6.37571654004357 6.55778926894089 3.51533955670486 66222.8265450529 6.43785438193538 147.108118785778 6.49896149303685 86.0010076843052 6.52830091183564 56.6615888855164 "ben…
133 4.67078562176916 4.02382786715759 261962.430532886 1169.80047334209 2.08243818364872 3.1649684502301 75.0426225788741 0.108061409304945 2.53096667522915 4.0871257457541 8.24435960886252 128.41220039308 2.98478643140616 6.46866175364818 6.66455165839911 4.67078562176916 114010.853699168 6.52440939061596 162.091136567258 6.6128439542959 73.6565728873186 6.56708418036025 119.416346822967 "benign"
134 3.47135195792142 2.34654848751375 97909.0744475462 772.235483781783 1.13337612335882 2.91565614208956 77.7790248448552 0.246443478235968 1.85256722631472 3.05958307235371 8.37044330401755 141.261460494971 2.12952884097623 6.10789445240829 6.28956796807052 3.47135195792142 22677.2090056183 6.19072952562955 113.051222547557 6.26808536494758 35.695383229525 6.26683679065204 36.9439575250583 "ben…
135 4.2943347156753 2.45760984156162 279765.861439357 1394.81784723171 1.5095740454932 3.75133961332573 114.82917699588 0.267217361652355 1.94152916060267 4.3033161636749 9.12877996026539 212.447577073882 2.19884430894933 6.80195435802589 6.93242401351078 4.18817339776088 82172.0628539012 6.81876477497566 135.431535411212 6.87340285692442 80.7934534624595 6.85492317136134 99.2731390255317 "benign"
136 4.43674645586371 2.90573548229735 307865.506622083 1386.83302279805 1.52821637210492 3.32011576080296 102.117385408363 0.196787626638215 2.08861027693188 4.03285053020084 8.8420300232635 182.432445327269 2.42436140178904 6.78064036329073 6.90786233054031 4.43674645586371 87149.8678579172 6.79526281101847 135.474526544415 6.83585613072012 94.8812068427705 6.82420096045977 106.536377103113 "ben…
137 4.92639067218995 3.09995357578315 163395.112119026 1066.29610194671 1.73269160841658 3.31464989162519 64.4601792544978 0.165346654161136 2.16775651117106 4.98359721246398 7.95120279917305 86.4886992205019 2.51568860003988 6.4008937804135 6.51520504550274 4.8403691668136 55831.2353839352 6.35020426126988 188.954549838153 6.43353844388399 105.620367224042 6.44420571689171 94.9530942163221 "beni…
138 4.47215034426694 2.73373244285403 334915.962211519 1481.35571036004 1.27639520195973 3.67187534997927 122.960923524043 0.238296565750783 1.99887892017454 4.1541805235801 9.20648914734724 217.053820896537 2.33893000189216 6.87055546121221 6.98793578964192 4.41050584756046 91011.5028871926 6.8490274951536 162.199760269655 6.91106861295935 100.158642463903 6.91551899677406 95.7082586491973 "beni…
139 2.09753172579849 0.106693583290482 4461.40733876378 185.015319154973 0.228538143953528 2.09753172579849 31.4432551609798 0.833405229587625 0.99473034275661 2.26702097598106 6.7139589584496 48.5025124116327 0.909510663029153 4.64657773890032 4.74649094869271 2.09753172579849 302.283809821065 4.66117140775514 93.7160944083315 4.73004560330573 24.8418988577344 4.73004560330573 24.8418988577344 "…
140 4.84166286515249 3.05389040877342 141085.685747363 1007.24827035458 1.6376869758819 3.43457660394547 66.3584184262458 0.186759538856076 2.13476114418675 4.71548282481747 8.08353037963556 84.147431568013 2.49120110215878 6.34172939554347 6.45164187873508 4.80520092697455 50382.2363957061 6.32045283487126 155.28059609514 6.38309254310386 92.6408878625331 6.36633261433448 109.400816631916 "benig…
141 3.01247989074556 1.74640740178149 4084.39178065463 173.328962476459 0.966451628747226 1.84688705130322 19.440320017726 0.325574139447368 1.63361208121923 2.61466943837167 5.29274078731382 19.2659695674749 1.74595621451022 4.33946890500564 4.50605707477603 3.01247989074556 1164.07722489711 4.35314088320862 170.42107284839 4.46516180795429 58.4001481027192 4.46907807795176 54.4838781052519 "ben…
142 3.34643934467102 2.36296855643715 2788.0830850157 153.367348791168 1.49046857073283 2.38418371977919 17.5981966065813 0.35954454420038 1.87161471600395 3.17873829020436 5.15329067871088 11.7303762523798 2.05593212997348 4.11806775520367 4.28730731708961 3.18418371977919 1573.22665935516 4.16020877993902 161.719314948344 4.24849187547342 73.4362194139386 4.25921853124212 62.7095636452388 "beni…
143 3.0138801593076 2.58645169569889 12901.995743893 285.01071116884 1.41499730265925 2.52116265936942 30.4301070944584 0.287594551330541 1.96241044713317 2.70255215536378 6.43641175385379 40.9243858803516 2.2140110939012 4.92442535070189 5.09936312416465 3.0138801593076 5158.48858610431 4.92898283964575 200.300177299214 5.03710852439158 92.1744925533847 5.04986275572193 79.4202612230333 "benign"
144 3.15522152885951 2.6999633156079 2268.8323185044 131.852637545433 1.56831825570284 2.30827083453526 16.3491201201245 0.30676116009334 2.00473537911321 3.10558726169826 4.85144887925968 10.7695909747463 2.22428533038155 3.94582135030314 4.13718796581939 2.82188819552618 1432.50724744773 4.03936145323589 130.563548206418 4.10446822581735 65.4567756249573 4.09428587889895 75.6391225433664 "benig…
145 2.49807754662364 1.79468473346757 1743.48126558309 111.954186593858 1.15955475237873 2.30718857616267 15.5517374656745 0.433587226658973 1.60898306156372 2.77543160100114 4.70870888847911 13.9292352975113 1.73823020961524 3.89209516335129 4.05743461917687 2.49807754662364 717.633335440451 3.9017047987107 185.75804253964 4.01064089849633 76.8219427540098 4.02397191416464 63.4909270856978 "beni…
146 2.78989809546429 2.06369134313812 1172.72318689754 100.451830366092 1.53012496531497 2.20623892865339 14.9486567343566 0.547077340652957 1.74108967890368 2.51810265194766 4.97833631164731 10.2869175015865 1.86648145328706 3.68962635120481 3.86651882849674 2.78989809546429 619.229198160161 3.73041403058922 176.476565019303 3.81756203694754 89.3285586609833 3.84721228237284 59.6783132356813 "be…
147 6.19529593449622 4.4095344832915 124201.607395704 945.684982043425 2.50361343582505 2.81297407860263 51.1478639087339 0.119497069077265 2.9316741476869 4.84438062997252 6.73532804011976 2.05263157894737 3.1734024651637 6.09337678618162 6.21849878140829 5.80700942128139 70688.4401583342 5.92206400112578 325.863512317802 6.04168393121237 206.243582231216 5.98639379873525 261.533714708331 "benig…
148 6.2531478367847 3.39917933442647 111557.293088066 991.997358211982 2.04900483394446 3.11473968363303 49.9014933103466 0.170000270652693 2.40407035504656 5.57772696308258 7.02175093846593 2.0506329113924 2.66259189806664 6.19412417864248 6.26707640637306 5.91112821642199 49405.3518881177 5.92309235576645 380.688392410648 6.08237838340397 221.402364773129 6.03898670838086 264.794039796239 "beni…
149 5.90689059560852 4.21462543155453 68695.1944530865 708.826871473022 2.36368133100409 2.16021790034605 51.6604205722819 0.16540385347977 2.8198310436423 3.69601083105109 6.1626554996964 0 3.06872393932674 5.76855697740011 5.86679437716479 5.60689059560852 41920.2535549575 5.65352369312319 253.366902485329 5.7034007987269 203.48979688162 5.68281264424994 224.077951358576 "benign"
150 6.23148676796534 3.22042185500256 122693.430832164 1060.3995520225 2.07664365071698 3.26634684635662 53.2699756477496 0.176612979944357 2.34729928546032 5.40197588925582 7.34492983633268 7.33075565625573 2.57382513144429 6.28274997476569 6.35912604767575 5.8711931666976 56984.0862014876 6.08435315765419 307.964265124568 6.21839828580473 173.919136974031 6.18125061334096 211.066809437802 "beni…
151 6.07059596883451 4.87246671635045 153611.34683069 963.767858640347 2.77042039450609 2.37121525298577 67.9980206552613 0.123490807723383 3.18747603829935 4.14940070151689 6.50918461257984 8.79976875074889 3.40844277414741 6.14277627685387 6.25376416735491 5.89110878934733 99423.2302968475 6.02472408605974 260.678132802513 6.0953907523553 190.01146650695 6.07361827498341 211.78394387884 "benign"
152 3.41829583405449 4.13849515884262 903.207194773323 84.0391000173077 2.25162916738782 1.28067212952089 37.4852402522442 0.571068911259198 2.84857986171207 1.309296668237 3.42801395284852 1.16666666666667 2.96887727270661 3.24127917911074 3.55267240261375 2.68872187554087 1342.12287983898 3.49001043497418 94.9520657469782 3.5253036845818 59.6588161393608 3.5253036845818 59.6588161393608 "benign"
153 6.50162916738782 3.91407040842474 200233.124631827 1256.31280013846 2.31601801679589 2.86077846474184 59.3088089114192 0.131810676014216 2.67734912366641 4.99418159917276 7.16361575506611 4.08333333333333 2.9278709850206 6.47165004270267 6.54906848898239 6.10303893294521 101625.514123695 6.24231897107634 342.643529644815 6.36340165400128 221.560846719879 6.30763400247186 277.328498249299 "ben…
154 5.36090234442608 5.64500822984259 53075.3470352864 525.401512567068 3.10472135758239 1.9843842790286 74.9492789865964 0.165287876395979 3.56303078756755 3.2282115490692 5.65122476572965 5.80902265701623 3.79276925023013 5.37051478725562 5.55354880210056 5.15256901109275 49633.9731197916 5.40899083177059 175.971668950569 5.45613257234294 128.829928378221 5.4518347012142 133.127799506951 "benig…
155 4.95785444551639 4.62139666813004 19808.9133526411 353.049811186148 2.42830719743857 2.09389256327771 51.4985787151225 0.222322257426402 3.06462201546035 3.29797209054617 5.19856494697163 3.17142857142857 3.26140924147606 4.93748645317458 5.09900764641525 4.95785444551639 15991.1121073952 4.94275201880384 186.530998141127 4.99817836559582 131.104651349147 4.98949013743666 139.792879508309 "be…
156 4.39231742277876 3.50428253934058 4068.07699366203 184.477331756708 2.08139718406539 2.03470908923938 27.5462757820601 0.324114459560516 2.55221657836025 3.06977383502948 4.50509036523208 0 2.65955106969294 4.19184581904684 4.35848430933726 3.7489948035251 3298.02683562644 4.23378490612753 158.532516651235 4.28088731039838 111.43011238038 4.27134694755202 120.97047522674 "benign"
157 3.42636748847323 2.45562962799656 2682.73854687628 145.811605036419 1.52942833163289 2.24586961779581 20.2232000685734 0.398023731914759 1.99898635898701 3.42353320984919 4.47713874041178 8.72845062057888 2.10002624962348 4.07889848647289 4.22023233741808 3.21584117268375 1817.41810392249 3.99960598605379 248.321527389798 4.12856307260924 119.364440834347 4.12836696050768 119.560552935904 "be…
158 5.19529593449622 4.39499886968183 22275.4724132467 396.842491021712 2.22721929333384 2.53604396421567 31.0720872787134 0.141108137413192 2.88494312495795 3.92259566619491 5.6708379255329 1.05263157894737 3.14749922427274 5.01349699745913 5.21669721266159 5.03740119765411 14917.1206443441 4.99858903247491 249.338480968671 5.08533011851883 162.597394924759 5.04425256878731 203.674944656272 "ben…
159 3.02716911844062 2.32457538976307 546.226374219268 71.3526081078571 1.309296668237 1.78992907531 14.9745041493175 0.63294076849592 1.88257062002147 2.85538854220753 3.49284186543098 3.01722500091783 1.96804135968789 3.21977427512657 3.42277219401183 2.84535093662244 447.303417028818 3.24878628097426 210.645337663038 3.36303396143802 96.3976571992795 3.36347124773957 95.9603708977288 "benign"
160 3.02698683335929 1.73966462575756 721.539890627653 87.4565451695049 1.23890125660263 2.66122625626979 14.7349634789008 0.782591451301266 1.64162448230825 3.19175337328425 4.95132979676601 5.25841538550296 1.6726561332762 3.4739817418726 3.64926898101522 2.56544837182083 415.50488236728 3.54610406004886 154.335658092237 3.60923930184307 91.2004162980198 3.62215078861568 78.2889295254132 "cance…
161 5.91683545911449 2.93773704507909 69117.1246679196 802.855951521341 1.9113889235617 2.96724226712034 43.9262516136243 0.199258093977828 2.22652341463335 5.43665593612981 6.71142836149357 5.14925373134328 2.42347381397524 5.96114850456233 6.03621425022756 5.53609254860215 33411.4668653087 5.73005938943529 336.029801022479 5.89881734189167 167.2718485661 5.88064709549884 185.442094958937 "cance…
162 6.00542019046703 2.22698197667065 80452.7266243619 917.567916072219 1.46299362299974 3.30164540125225 49.511135333493 0.236573860655128 1.89515042364231 5.64496669460031 7.28817934047718 8.80836100075 2.06708622621282 6.14083565723161 6.20685779752071 5.68189135704716 32398.0021991183 5.9436856061611 285.133084334782 6.09667112048118 132.147570014698 6.09375149855481 135.067191941068 "cancer"
163 6.01510007254901 2.51423501808657 78645.8027678365 890.959498094319 1.77687222234676 3.16260531133404 47.1148354109499 0.218811600977815 2.02091153199197 5.46544312902352 7.09534843658246 6.75968698705216 2.21169302423896 6.09616359604156 6.16470793903999 5.59380024375225 29045.7650419518 5.89212412939984 297.700429480178 6.04972811767723 140.096441202785 6.03501823442222 154.8063244578 "canc…
164 5.86516356707108 2.55047582994464 54293.850411528 719.549955182672 1.39907540529199 2.84062915408829 41.4078492061819 0.202731026439632 2.08053599519915 4.84397013083505 6.53597563157159 2.0655737704918 2.22322232712113 5.83425004086771 5.91098779080273 5.38139676372146 22855.0855532898 5.66669072727267 264.046610290221 5.79912538814482 131.611949418062 5.7832588226095 147.47851495339 "cancer"
165 6.17316007139861 2.47522143242567 90042.6452864883 971.767858640347 1.70257364101072 3.52585848118516 53.2874168779821 0.234802506266407 2.01341356303495 5.78593096339917 7.49913585603426 4.69720464818479 2.19425360436733 6.18973341991306 6.26149449826422 5.63970314223917 33250.3992400066 6.00398324213022 281.418976732025 6.15422833985858 131.173879003668 6.14487190234219 140.530316520056 "ca…
166 6.51765343476394 2.195300485977 131470.896172834 1214.28353886609 1.47661247716891 3.70572923401578 64.0574076052794 0.249948406477263 1.89415078547128 6.43422710423276 7.8515376598516 1.02150537634409 2.05844546225742 6.45412975576137 6.51862158745853 5.99056149918702 46375.5622320795 6.24841095335907 290.747857748959 6.41625120645366 122.90760465437 6.39715729350353 142.001517604497 "cancer"
167 5.02688883854345 2.68237657849632 15446.7652859323 378.744661554379 1.73185783960038 2.67903031413056 28.6176998398505 0.242185722976026 2.14722343127871 4.02742081366013 5.77483637324343 3.76752702780666 2.26656163635135 5.07960080666221 5.18598669899773 4.49959762221029 8509.19689195323 4.98843240714131 221.020958487641 5.09989776465138 109.555600977575 5.08177147340962 127.681892219333 "ca…
168 3.08496250072116 2.71002816302788 763.297116002458 80.0391000173077 1.5545851693378 1.85538854220753 16.8727395815856 0.490575493312885 2.13771508409679 2.93120894891032 3.61866000096712 2.5 2.18971345680766 3.34524675430423 3.55256313779567 2.85538854220753 676.469489070696 3.43210376419065 152.858736530502 3.49017031792154 94.7921827996119 3.49017031792154 94.7921827996119 "cancer"
169 5.07214015980211 3.07747895054626 13434.6327346779 357.049811186148 1.98551087803048 2.84596453234801 26.6743412378421 0.245694361964384 2.27642174189132 4.35624438318691 5.83525119146951 1.05714285714286 2.46674571036676 4.97162509663753 5.08894950362884 4.82200051688315 7762.98656794633 4.89406337994656 235.219636998405 4.99434748893153 134.935528013441 4.98267812054939 146.604896395572 "ca…
170 4.3483943455364 2.22019843227239 7672.52568612459 277.658548234348 1.42947329835984 3.01042882928915 25.6604619014114 0.401259158698649 1.87705550217439 4.28100654525833 6.08397995780379 9.72842125151443 2.01486733697704 4.76121776913048 4.87281744570885 4.18989809546429 3697.30758487426 4.69879685871402 208.093736894498 4.78809620611722 118.794389491301 4.79802170777386 108.868887834658 "can…
171 5.71785046512643 2.55499962433332 37618.8414863491 619.527850233655 1.6724210489211 3.19929334092116 37.383426426978 0.240010279273336 2.05977642180533 5.32889493414766 6.66931808477183 1.03703703703704 2.22034514307743 5.64620430788487 5.72715774589473 5.39359537245371 16774.3927750829 5.47534253588141 279.544966282058 5.61519736475522 139.690137408253 5.60138848291895 153.499019244522 "canc…
172 4.08746284125034 2.35932083984744 1887.17049675594 138.973736602512 1.38309999118933 2.44040401772093 16.0934630602078 0.36051783230632 2.03673961740608 3.54346518960165 4.53933166593025 0 2.03819314112954 3.89442546433118 4.06498995437891 3.69011651759366 1350.32364176611 3.91682106779499 170.641773455348 4.00488455267151 82.5782885788327 3.99760703231676 89.8558089335797 "cancer"
173 4.98378805875239 2.54976150313082 11318.2041319435 330.930011877658 1.66837335436934 2.77860927289885 25.7152256218545 0.261982713577926 2.06272791510118 4.53537198601592 5.65369347594959 1.06060606060606 2.1915079975784 4.91104689033138 5.01981024071721 4.41545813444441 4779.95116391504 4.82509165086376 219.302468494696 4.92851619983094 115.877919527517 4.92107852922541 123.315590133044 "can…
174 3.32486295761736 3.14975492023687 1276.32119475171 99.8510503154494 1.78845045730829 1.98522813603425 21.196179413086 0.409658685954228 2.32873208122912 2.78989809546429 3.84923821325035 4.0674544651614 2.44266994843959 3.5559846120039 3.78101397557192 2.49560292372901 1084.50801340498 3.63692292373716 170.431998320443 3.71543466562159 91.9202564360106 3.71540778955924 91.9471324983614 "cance…
175 3.75 1.91364728386872 1512.01314714023 124 1.2717822215998 2.40563906222957 15.4049327300563 0.466278618452389 1.7548898922803 3.72510421794396 4.41765351784655 2.25 1.79416914700517 3.82634398252295 3.97226265302128 3.5 757.393716849559 3.76519052289946 234.809477100543 3.90056703561163 99.4329643883702 3.90613303596378 93.8669640362191 "cancer"
176 3.09579525500093 2.09091124001797 512.879170369894 72.1074956100205 1.34858789601242 1.82306798227366 11.2582582955873 0.474852277656667 1.89957769779808 2.79334519419152 4.0403852531217 2.36363636363636 1.83952607732808 3.20652541292032 3.43451747927061 2.59490661824394 353.365352895484 3.38817912916551 71.2524894717865 3.41426255508227 45.169063555027 3.41772801907987 41.7035995574282 "canc…
177 2.87314067951313 1.72437270664726 750.724759634695 85.4565451695049 1.23890125660263 2.2373974097831 13.2753577351231 0.6569131044474 1.63113326716027 2.72151106513232 4.64131258899149 4.41226153934912 1.66437301042479 3.48874808053531 3.65981900828892 2.87314067951313 425.115679009745 3.49714913389013 203.29058425096 3.6103182514535 90.1214666875907 3.61176327450412 88.676443636968 "cancer"
178 5.0681919108861 0.911329730145875 1759460.78565559 4344.20558006171 0 4.42576448504451 1002.06536131649 1.38621899142836 1.44439067622951 6.06480152363585 12.9082453124733 709.479749068934 1.4397059594941 8.25855552436466 8.33884749390926 4.67576997944316 360015.137942441 8.28866434428908 51.1856585955481 8.33217929142898 7.67071145564024 8.28826124347783 51.5887594067941 "cancer"
179 5.04291183653725 0.917903483462703 1025446.88419395 3310.02551692059 0 4.29543758962373 632.893866720026 1.10451690823835 1.45326482509932 6.17855592404498 12.1706355084435 489.527651287883 1.43928675375763 7.90730867018329 7.9880090859502 4.40101116167749 228829.8178358 7.94288051267471 45.8041740974515 7.9828066195962 5.87806717596973 7.944013769082 44.6709176901692 "cancer"
180 5.18213317769314 0.919018169293082 848835.471002303 3039.79240210695 0 4.50404231424427 557.06036875415 1.05191606083987 1.45972953025485 6.23020586128685 11.9630426280435 399.48092238028 1.43833590069018 7.78108624195681 7.86343742438696 4.96964487295353 193220.301415958 7.84171061085433 22.4755337999474 7.85803159893124 6.15454572303786 7.84359335008144 20.5927945728348 "cancer"
181 4.98716974348449 0.94154915290881 1177532.81024969 3541.7853906912 0 4.47846341122414 753.044199955252 1.26398753811563 1.44486812583942 5.97370429342332 12.4062229458515 560.306517918238 1.45221779902461 7.99906860788663 8.0800200000206 4.49762013697508 273609.545074408 8.01544046476698 66.7085765868922 8.06727119109412 14.8778502597526 8.01243032659275 69.7187147611231 "cancer"
182 5.13960829715302 0.939975231782363 870043.075947114 3058.78943227373 0.358736665489864 4.3338817011308 544.314513826364 1.0098223288845 1.45927243400442 6.23004022226077 11.9331314548801 412.786132313569 1.44901371857885 7.79496127536783 7.87582545895928 4.44336035925226 195711.423670089 7.8481638306184 28.3531159466026 7.87124834697696 5.26859958803527 7.85029582381416 26.2211227508393 "canc…
183 5.31583234112734 0.903835422938578 390601.261156034 2078.43503270225 0 3.88026230004592 289.998727187816 0.752413743220565 1.45668173626817 6.0240708537503 10.8963336934193 202.392598861167 1.42329718445136 7.27388876078505 7.35710717045072 4.30091871360124 98204.0846009353 7.33291415267414 24.637851943945 7.35392055697484 3.63144764324552 7.33275289957098 24.7991050471024 "cancer"
184 4.98629259028153 1.2684299163694 798562.144107456 2865.77704276397 0.999482389650068 4.30416585351899 485.168252268093 0.920850247133615 1.56685762516063 6.06883752475044 11.7342952667365 408.54746928064 1.6130986692185 7.72207015910277 7.8048310833219 4.67289274164049 184542.315371345 7.75779822801407 49.5566940435364 7.79666518030182 10.6897417557859 7.72444574157435 82.9091804832496 "cance…
185 5.07292237187465 0.985102588033365 575704.406003563 2486.77591433401 0.459215940441133 4.25990334238135 425.961674062391 0.964363892379975 1.47175158907823 5.94612191828123 11.4784693804587 319.065699959446 1.46817277068677 7.52883446686017 7.61290497197287 4.59457563961618 123428.936463521 7.55132749418484 63.3823499303716 7.60140360865398 13.3062354612266 7.5512239943526 63.4858497626043 "c…
186 5.02642666516784 1.06401637109748 442787.086794942 2169.67040801688 0.593791114853153 4.14453604535131 347.127139293253 0.870973771846744 1.50151752342144 5.92531236393757 11.1531845259835 263.437954233037 1.50525671177387 7.35488003589322 7.44122361759553 4.63828315254375 113304.662835526 7.3877742304845 55.1692653642233 7.4315585885647 11.3849072840315 7.38734239240313 55.6011034455954 "can…
187 5.04896067234797 0.976828458065075 203322.960773348 1474.95144685553 0.3776463213737 3.91543627236056 179.378072145496 0.618117928500726 1.48284654034257 5.83447035866284 10.0571080667464 139.14071036151 1.45218752827555 6.8552971460045 6.94172532528106 4.15994906813389 51640.0879595437 6.89845810139021 44.0564039490301 6.93633695773038 6.1775476088588 6.89957972257387 42.9347827653697 "cance…
188 4.92701283743907 1.14798883642621 428612.495204866 2110.97197524757 0.88623743197957 4.22913864750418 320.967526629377 0.812907355918512 1.516285058806 5.76253848967998 11.0190154533066 272.490034006131 1.54709206394003 7.3310282236925 7.41553371917378 4.5911887323793 96345.1662763917 7.34767669143241 70.1758234534919 7.40500208933508 12.8504255508188 7.34518301245327 72.6695024326318 "cancer"
189 4.69259325686153 1.50973825282968 166161.284559735 1275.05801267649 1.08427458086729 3.85458078001936 144.37397331214 0.524531764461461 1.68156924780048 5.44055919205107 9.65646620192927 145.125870479588 1.71779171170975 6.69803364074464 6.79126812123754 4.29463477159339 46346.3937132313 6.71329999751022 81.1158688398876 6.7812001612955 13.2157050546029 6.7019085003641 92.5073659860054 "cance…
190 4.93538915557549 1.20866791994018 162483.663749653 1302.00835743374 0.877962001394391 3.74898749366819 160.580399991495 0.608902304362262 1.55399025423409 5.44877112492327 9.83080790938844 124.088261331296 1.56588804375187 6.70023194247713 6.79178604193553 4.46280070249973 46683.9092460988 6.7233384760541 71.0773902960051 6.77970465682442 14.7112095256841 6.71982811293553 74.5877534145754 "ca…
191 4.79360188994812 1.61035403744093 92390.9129320621 952.254390217295 1.43706398419288 3.46274868545601 95.8674787852109 0.440749473378324 1.70655111769992 4.97808581510301 8.91023494786532 80.5556831865054 1.75953780953595 6.30818383196943 6.40334460414711 4.20355938082906 28963.9317373359 6.35749769503985 51.8932410978561 6.38567062890487 23.7203072328294 6.35942981371714 49.9611224205641 "ca…
192 4.6816122862191 1.65231861097623 61794.6555974464 781.310684711621 0.994869796901382 3.443749826957 82.9351711715431 0.462442123921423 1.73394303355138 4.93177006244502 8.62739797768454 62.7955751034265 1.77416729404016 6.05972412136887 6.16228842428375 4.27777837265906 20520.1111636353 6.09763554031052 72.2894611317919 6.14093500968993 28.989991752387 6.08737602073108 82.5489807112323 "cance…
193 4.47215430064744 1.79882215604189 64857.2372567631 778.324456745504 1.03223402111513 3.30777613160857 85.1087110753972 0.458361533318298 1.79732671868093 4.39991416378094 8.63503056713364 76.6881527183818 1.84901844834131 6.0737611419984 6.18250386867021 4.18488538457364 22822.6289647177 6.11300670494828 76.8178539317335 6.1544306299603 35.3939289197225 6.12332626905179 66.4982898282256 "canc…
194 4.52506634354948 2.24997835353845 32014.3541122652 531.72631520791 1.22597379264403 3.2156423752389 44.6154467336646 0.290425785863993 1.95973805021746 4.60042041217598 7.3757067011372 35.0070764738059 2.06314674800549 5.57617017164964 5.68622005083715 4.14478869911069 11187.2573357428 5.5887331860171 111.706532123988 5.64545345438717 54.9862637539187 5.62280092140652 77.6387967345764 "cancer"
195 4.32781953111478 2.90318159510356 10710.2471450277 298.490224995673 1.46895145685883 2.36934970414425 25.1564467266369 0.216366327084055 2.29227318458743 3.46021546185824 6.01548489835327 11.8421054703275 2.37196745624678 4.83103329190051 4.98575491289544 3.71813906222957 6552.98409451892 4.9251127568529 74.8872431470984 4.95852808542839 41.4719145716091 4.9377317256446 62.2682743554011 "canc…
196 4.66443452426138 1.81607483280956 39437.0708422996 622.27757684377 1.35398884825019 3.35043812705239 60.8815623950315 0.400403826148575 1.8210107672478 4.66457225319945 8.05197434529045 41.2198366257571 1.84831873961403 5.76371121660964 5.87429463104491 4.03879707708777 14410.2278134716 5.81996190039826 62.6811489635841 5.8518488176237 30.7942317381382 5.84285180855657 39.7912408052745 "cance…
197 4.62708968547884 2.16531267474471 19394.8654764632 432.29424092778 1.15452216244117 2.66415080276798 37.794799578938 0.320938783020282 1.9653369916689 3.84050633783122 7.03713968480177 19.2910281655529 2.00988814735428 5.29075674152637 5.41329339508924 4.39453154594395 7603.73173713988 5.31359377168527 112.67098301683 5.37701306555317 49.2516891489307 5.34613459013156 80.130164570539 "cancer"
198 4.34308126684721 2.51381474668437 21710.1149866012 431.310566961318 1.57410129198833 2.98936483936228 38.9518805251391 0.303299237748543 2.09769100844886 4.36002741966938 7.07499236815367 27.7781284495621 2.18948915043079 5.31601879583715 5.43971953544498 4.15297835828811 9396.4092136431 5.34546882243853 113.962796198764 5.37974034110923 79.6912775280632 5.41299081145585 46.4408071814502 "can…
199 4.10081687890858 2.9338346122954 15819.9461338555 344.479999047888 1.48595950667247 2.57114875443037 28.6352248560364 0.215634422351218 2.25886824691585 3.58323147267456 6.32716087202262 23.0334489903262 2.39578312594254 5.05475562905329 5.1875228489489 3.89515092014001 8607.6533409 5.0812009590688 128.252406560147 5.13292660117534 76.5267644536136 5.1170966211196 92.3567445093481 "cancer"
200 4.05366068968819 2.96279562359818 5900.22268320654 217.437921986573 1.66053327705508 2.34190118890934 20.7087598339381 0.223111276903544 2.27044090960576 3.44740150470592 5.37481727823899 8.17515800080769 2.38748202761684 4.462143009487 4.62297439030661 3.57366068968819 3187.56952575137 4.52969122003498 114.16496973974 4.57186184934494 71.994340429784 4.54340518750738 100.451002267346 "cancer"
201 3.4577968115986 3.44769478895796 5547.48866495972 202.541325034333 2.28902557364365 2.44810207019148 25.0813558996785 0.337960134979477 2.45233007967235 2.61147006046065 6.08198790147371 18.4852673965634 2.64003367624173 4.38982314113818 4.58807068561135 3.34760131151206 4106.74772760568 4.46624869979699 177.607489977736 4.51676692641899 127.089263355738 4.53822603374162 105.630156033107 "can…
202 4.12728313431329 2.61071600431595 10721.184199299 302.665349371168 1.49491884823395 2.87743124043946 27.5673276918999 0.278249385991962 2.14311649651924 3.93709753474098 6.3429469028039 16.6719984872086 2.22293766225198 4.88410705122022 5.02419025828858 3.76364677067693 5904.5517401266 4.94336281327696 101.03130608149 4.98224426200858 62.1498573498753 4.99054707737078 53.8470419876749 "cancer"
203 3.68418371977919 2.57935078898841 2985.311880209 160.122236293331 1.23449779679464 2.49046857073283 17.6825604839604 0.279373001330527 2.16827366636988 3.46745169459155 4.99627575017889 7.22270687582933 2.16981751552677 4.11843964833708 4.31264126917637 2.96595732094918 1943.1667763259 4.2168614748883 105.066619999061 4.28225110657895 39.6769883084112 4.27017107317068 51.7570217166865 "cancer"
204 4.25343438618878 2.53234657396247 7080.01608501756 253.702100630899 1.5990587105652 2.37821162095034 22.9470368427 0.266954347931769 2.13794644701437 3.53437560797722 5.85611919578481 8.72384553731113 2.17157608286312 4.63962954388802 4.79279904484019 3.79790268968295 3792.24407801648 4.71090786388927 96.4470581683345 4.75979437962442 47.5605424331862 4.72800875450939 79.3461675482163 "cancer"
205 3.45482239994661 3.88737073283613 2391.89554719097 128.218849100348 2.228072225107 1.73222166376165 17.3688978198594 0.205116476737667 2.6722428067836 2.16787458790988 4.48533699851377 6.21760294202489 2.84996964677978 3.81590818404873 4.05803816054927 3.17512313511346 2323.37676071268 4.00630444293677 81.1583983135726 4.03019118489543 57.2716563549074 4.02694613189869 60.5167093516492 "cance…
206 3.50325833477565 3.76718784553091 2580.71601595697 138.117300051923 2.19161164175138 2.51024150250191 16.5592462546742 0.217355635218131 2.67488867335275 3.01531953111478 4.93259789462115 6.66666666666667 2.7892865521055 3.87510009230949 4.13827666757165 3.39214722366453 2427.1052919212 4.06905564944 100.869352002317 4.10434400858218 65.5809928601307 4.11409230420453 55.8326972377845 "cancer"
207 3.68354236243323 3.35065388815554 2558.41568510603 141.36241254976 1.90487500515526 2.10541058706841 17.728313118321 0.238462455888384 2.47097609455976 2.86760131151206 4.564312514778 5.07134513973024 2.56876857467148 3.93426605877661 4.14925994189774 3.50325833477565 2172.87077827921 4.06316900546243 106.755995979887 4.11046906838227 59.4559330600397 4.11220905675448 57.7159446878328 "cancer"
208 2.36852252772821 2.63735732832465 527.04467616989 64.1074956100205 1.5394847569315 1.67673703005213 11.6547100717033 0.378245467239717 2.09125909779734 2.44643934467102 4.28959173927902 7.67587159163025 2.14007142589676 3.12981675876067 3.43293939847378 2.11807820934971 550.99075214735 3.42091321202497 38.5184066123285 3.43108404996554 28.3475686717551 3.43619545652553 23.2361621117692 "cance…
209 3.52164063634332 2.14342312064081 1064.11007272555 102.605937817613 1.43156028428332 2.1209520310264 13.6940427874565 0.373899935405979 1.9978404844318 2.48878559177699 4.34387133387688 2.28571428571429 1.90079897942633 3.58536738990586 3.79469254502562 2.75343438618878 892.811373985796 3.72013645958209 87.2184624755175 3.76810894191193 39.2459801456755 3.75747601905031 49.8789030072904 "canc…
210 3.57246945877014 3.02159224847387 1974.48348666258 130.218849100348 1.54856522603092 2.41896119556797 15.6279532434696 0.325140947979706 2.33506589787366 3.01592206383517 4.73192234335743 5.09995588320136 2.39002482696233 3.85130209777155 4.04728263132414 3.28689575451876 1684.21952025944 3.8823131970011 205.149644249238 3.96954086366126 117.921977589075 3.96872593875915 118.736902491194 "can…
211 3.53049305675748 2.48495290305164 2078.21909987601 138.607525047596 1.48068211496638 2.17690816916858 17.257716169121 0.362155728946807 2.11900628537751 2.89545976943071 5.32392253547466 6.80935694612714 2.11045628844001 3.94034176694595 4.15075746854156 2.92745122496452 1471.45378642491 4.11097604663361 58.9489548087023 4.12514587722582 44.7791242164932 4.15014764132801 19.7773601143041 "can…
212 3.6818808028034 1.86907531539444 2301.99131205004 150.666358008693 0.9980008838723 2.11480514433933 17.1235059094643 0.389628425980897 1.86377707468124 3.5061983328101 5.27058382602 6.15100921136134 1.79045591797236 4.06609156600172 4.23510847786505 3.07084709362252 1521.85575889834 4.17710239276003 70.825120683554 4.210287101912 37.6404115315863 4.21924150613274 28.686007310843 "cancer"
213 3.39214722366453 2.90639914042272 2385.82833585122 136.117300051923 1.22439444540599 1.86382639009082 16.866132137488 0.267470869009987 2.29672562168249 2.76875220936938 4.68276352971342 6.77777777777778 2.33357488469528 3.94262584851721 4.15248989318897 3.28103611255342 1809.55693355933 4.0622782857828 107.646715659508 4.11411749129125 55.8075101510651 4.09339676584044 76.5282356018702 "canc…
214 3.10188122347602 2.2020393862888 1669.64878861523 122.218849100348 1.57986340106853 2.41649978498171 16.5528414971754 0.437832793605917 1.8944413937348 2.91433403179241 5.27511684631968 10.1555066192166 1.95463736892651 3.87130607334874 4.06293373615038 2.69866046040112 1193.73426117107 4.01083873989846 76.6241013518831 4.04752799270537 39.9348485449647 4.05348240446074 33.9804367895953 "canc…
215 3.32323142879762 3.19112804438534 1453.73347380254 108.451830366092 1.72323142879762 1.9655962303576 15.2196981949542 0.302423305798422 2.26954579084195 2.71996430474239 4.32794763149537 5.16862166753205 2.47046540038379 3.63941836227509 3.86785424461883 3.32323142879762 1331.10421955854 3.77456425098845 132.32634462007 3.83033404073325 76.5565548752654 3.82255498539824 84.3356102102817 "canc…
216 5.4594316186373 3.56795167509463 28067.4069573798 480.429982440082 2.19934805827392 2.43737557785972 34.5950603851699 0.203947356499103 2.49745008700354 3.98510036091199 5.78013548918803 0 2.72881502078022 5.32702146204698 5.41715673759564 5.26045690267904 17063.5419043503 5.10881332285122 350.618295786076 5.2265119442391 232.919674398197 5.19473499232339 264.696626313907 "cancer"
217 5.84022392894185 2.32043974826328 46504.8822319714 704.826871473022 1.53025387216289 3.30457450415156 41.5387307301188 0.267458611749785 1.89615651923918 5.87876913039112 6.8905455759193 2.06666666666667 2.10557867663627 5.80929050188242 5.87825218623943 5.36914622050034 16834.0680369133 5.56284308194741 344.047513661108 5.75538973948497 151.500856123551 5.73101292857706 175.877667031455 "can…
218 4.82516405232236 4.065088189233 12849.1616084271 303.160171243986 2.30320245660029 2.07032242599147 35.9565376968678 0.216891294453242 2.80707871323106 3.03813724596308 5.14158784673522 2.12903225806452 2.97041991115224 4.77000095897352 4.92653287818243 4.7606479232901 9640.94234076055 4.79754735010101 156.648960285868 4.8421253816386 112.07092874827 4.83068664392974 123.509666457136 "cancer"
219 6.26577592881055 3.08927544644206 100859.041687986 1021.05570046731 1.93632253273386 3.72857766614958 60.4160863206238 0.273118125576694 2.15599117779053 6.78265191553992 7.58009802857506 3.07407407407407 2.506399724246 6.2152634642957 6.28607267922484 5.91077731767273 44666.8085760775 5.9182737681911 421.576234693521 6.11906389638556 220.786106499062 6.09089989970306 248.950103181565 "cancer"
220 5.7844008629144 3.33040205980874 82178.671505604 820.611847058787 2.26251953102977 2.54317731069466 50.1533371344845 0.186240671724176 2.42035809282598 4.85495424225393 6.44135518542168 11.8159766901934 2.62371204381059 6.00005864595689 6.07928720423691 5.43273908745801 41227.5085430973 5.75789147978824 350.632976989926 5.91021381211415 198.31064466402 5.89238150677709 216.142950001082 "cance…
221 4.49468036840891 2.88439699498679 7855.87386974647 260.456988133062 1.76597936862648 2.23684890594914 25.186241951314 0.278900254635521 2.24556693135428 3.5963175270436 5.1690265557266 4.89763705436985 2.35412074561647 4.65632711664078 4.77858584225865 4.42325179698034 4809.05060941254 4.57910315768998 228.251764367625 4.67872648797111 128.628434086495 4.67080286942695 136.552052630656 "cance…
222 4.08746284125034 2.68182427561965 1991.91259194927 138.973736602512 1.65787643484996 2.25444757897209 17.7993407405657 0.396201015431336 2.12230084174102 3.48171457298607 4.30002477491346 0 2.20952309138353 3.89841676538048 4.04981928693657 3.85216872360328 1354.25090582501 3.83478451884897 252.678322401367 3.9488443581341 138.618483116243 3.94295345419003 144.509387060312 "cancer"
223 4.8073549220576 2.39555849289283 6829.35800087625 269.211875635226 1.74490470913423 2.94881563572518 22.4956852157042 0.345313198020712 1.95838121944042 5.00343438618878 5.55953469045317 0 2.1006489297159 4.66400518551632 4.770406745144 4.28039465412319 3565.21048036851 4.50333561568421 304.019306373396 4.66638235282229 140.972569235312 4.65208645385847 155.268468199131 "cancer"
224 4.22192809488736 2.49162874342131 2843.86156140313 170.877123795494 1.33666648191669 2.43320621934649 17.6021929310766 0.328522232613617 2.10387239190263 3.60781447616429 5.20410118856003 1.1 2.12364801785988 4.12453275888013 4.29771315998524 3.68418371977919 1685.51803204537 4.18539507710656 136.533017780798 4.25083503935569 71.0930555316756 4.236221840547 85.7062543403666 "cancer"
225 5.25999102900833 3.82785989537782 24115.7032522341 435.319264378683 2.1875212873204 2.50128731198038 32.7039763467447 0.174847823535259 2.69921572812985 4.26166295185592 5.7856989222369 2.09756097560976 2.85918488659269 5.18901580266915 5.33022529122224 5.01608858998394 15530.1315703912 5.13029238944354 227.259615174546 5.22352076273408 134.031241884001 5.19912660897756 158.425395640526 "canc…
226 4.50162916738782 2.77192389867739 5006.09041795541 218.078200034615 1.67877058564389 2.73644050169614 20.0908494115605 0.317174788960044 2.11327911562639 4.51537334576489 5.07837441247363 1.08333333333333 2.28514752202143 4.42405275683484 4.54200351455426 3.97017552146434 2858.19759584296 4.2592454597899 325.717040931259 4.40438595643693 180.576544284222 4.38566711997631 199.295380744848 "can…
227 7.96357542646073 1.53391974016402 1214279.99321863 3999.71486408329 1.1964878202664 4.27595509655912 184.133644100751 0.269932747634875 1.59862937268246 7.07408387296793 9.99633902692317 1.00796812749004 1.74832535316575 7.91696556192079 7.96022553575466 7.30987741835469 299003.87509188 7.79800029481324 173.543259137533 7.90151801456013 70.0255393906453 7.88546303864993 86.0805153008446 "canc…
228 7.76738883932308 1.28863396505803 903218.015913568 3454.72064465945 1.03635277537984 3.94908767502206 162.383624003093 0.265707597027171 1.54120992405104 6.52970334473595 9.83887466749045 3.02702702702703 1.62308471199276 7.74008407793875 7.78804593392269 6.83967486177559 224127.223537046 7.69565742203226 98.7584443178466 7.75598509798927 38.4307683608363 7.7466492820363 47.7665843138073 "can…
229 7.56695762384727 1.74289116405336 700301.935986065 2892.57781230966 1.06862552126429 3.69972114012509 118.053717005741 0.202451869953791 1.72330245520082 6.05963394816238 9.14425879429878 1.01047120418848 1.84851831583771 7.51875257754486 7.56738029194169 7.01177908972524 189002.235234218 7.42451288456374 152.915943472011 7.50915278572593 68.2760423098205 7.50028885730243 77.1399707333158 "ca…
230 7.51385618977472 1.43540649233138 705194.565660658 3031.54247590989 1.12136693437456 4.19899643455119 152.463392079634 0.288565910161971 1.57326848547274 6.75300108131985 9.68202546126057 16.4292080183873 1.69487255709179 7.58558617590127 7.63393749508135 6.81919142474028 179850.30447992 7.5100655009435 133.790688831222 7.58762884052766 56.2273492470613 7.57738816930084 66.4680204738799 "canc…
231 7.58960356383661 1.54254151704629 677823.257871906 2946.76618276861 1.143024390862 4.03603569321061 137.062589290615 0.257874040379305 1.62151189295023 6.70501745526365 9.45638480648367 1.01030927835052 1.74812228177731 7.54130125027682 7.58949468725091 6.91657044512379 176110.356619412 7.44313448745701 156.778354730115 7.53704897687696 62.8638653101721 7.52313359227368 76.7792499134457 "canc…
232 6.81908266830135 2.58417439626996 257710.01208198 1601.66534438252 1.6382569399301 3.05076636535716 68.7220525145359 0.160147616399465 2.10763211472577 4.88033959731631 7.90097795552081 3.05128205128205 2.261228515389 6.79051621193318 6.85371058148684 6.28379044195015 104242.05256798 6.69525608944485 175.108630138557 6.76526061572123 105.104103862178 6.76166584663335 108.698872950055 "cancer"
233 7.53915881110803 1.56253286345469 628175.263886202 2804.56707773219 1.09111900437154 3.7994094194484 126.101036271696 0.234176477782875 1.66112225549265 6.14948416219887 9.33265930288626 0 1.75733603803386 7.47936119042015 7.53095530224786 6.64465452914596 175506.409365867 7.41484125989743 124.317551210602 7.48958034518378 49.5784659242551 7.47413810736659 65.0207037414434 "cancer"
234 7.26322117946779 2.09516730612264 451441.328093916 2253.59856563501 1.42118453548433 3.55013883529271 94.0628997219383 0.189945236569141 1.88149781318952 5.72367933000032 8.66263230928372 1.01290322580645 2.02142449919903 7.20822455075106 7.26282713419977 6.60490440516257 133424.015811366 7.08839756147124 187.726843803 7.18971488473625 86.4095205379849 7.16821759806855 107.906807205686 "cance…
235 6.93378428466209 2.3213829987048 284431.04135524 1737.44607116552 1.41639912759484 3.40167859273475 74.4077297466022 0.181152900078902 1.96616097289793 5.47881769046485 8.10918525713041 2.032 2.13037610053704 6.891848198389 6.94908753017072 6.52170608462747 92270.8410196033 6.74784616134227 217.938123319814 6.85622862298827 109.555661673816 6.84432394110949 121.460343552597 "cancer"
236 6.58496250072116 2.45128012389233 158147.509269239 1264.31280013846 1.44750039067452 3.07928920400281 58.346349299429 0.172522597421241 2.06534556715709 5.1020409624854 7.56580945665309 0 2.18877694652002 6.50118066246528 6.57036212859211 6.17340234442608 56360.8932582041 6.40813107854692 176.831422174235 6.49006720546756 94.8952952535977 6.4839837275253 100.978773195856 "cancer"
237 6.89419649779579 2.07373532307125 252900.49745547 1763.12591044013 1.42028579008648 4.37500716260564 120.409979789183 0.399702462734539 1.79983884267512 7.43384013899533 8.9651208234092 6.67945068969753 2.0059591309471 6.90641043966897 6.96369682190153 6.42947563158591 77956.4111696472 6.65108868405674 337.596002715425 6.84980152755911 138.883159213057 6.81452591381327 174.158772958895 "cance…
238 6.49185309632967 2.43583208775403 136206.905273253 1168.53355733934 1.4159748809629 2.91730699994634 55.2200766435072 0.171561256758115 2.07230327959726 4.63794921957038 7.45621825245509 0 2.1790097436341 6.40619517330802 6.47869288755832 5.90274698512241 52196.296208314 6.33950567480593 152.347421523747 6.40853638689553 83.3167094341407 6.40088593836131 90.9671579683646 "cancer"
239 5.64377639105236 3.46208487810413 46822.2360621172 615.527850233655 2.11097859815606 2.48386187630912 41.6372467333831 0.175406865615423 2.53793319275309 4.02051484264305 6.17403438071206 3.11111111111111 2.68244517801727 5.63020358159363 5.73009130519924 5.35655833541667 26714.1941128154 5.53583773584862 219.049766314845 5.61563411043217 139.253391731295 5.58905011767994 165.837384483533 "ca…
240 5.8487447442771 3.88586687588878 61543.3553671985 692.151879824697 2.26061419121528 2.50464431203196 44.4570597152855 0.159957803276034 2.69577247936875 4.1833468018213 6.29213595706842 1.03389830508475 2.90105779600776 5.75034916775842 5.84748323536037 5.46306868491839 37658.8360109168 5.64094833931794 241.694710043904 5.70867320355319 173.969845808649 5.67821010172652 204.432947635324 "canc…
241 5.32306798227366 3.68829148942849 29770.4716775511 474.429982440082 1.839034323558 2.30718273865765 39.6521535685817 0.179562172996079 2.6706750759857 3.52045011102961 5.78649095428873 3.13636363636364 2.79038422811383 5.31204681791379 5.43986212885826 4.86250747076252 18448.990048248 5.30092827345197 158.503345185331 5.35566164403191 103.769974605389 5.35358643752836 105.84518110894 "cancer"
242 5.85798099512757 2.94606307020932 49960.1254556578 679.525795434798 1.76190694330229 2.70543383436065 39.3031257090487 0.175112866662682 2.31812477187803 4.18773874729762 6.59928136738853 0 2.42239741444957 5.74167586012114 5.84013914231792 5.35764392601285 26141.9734669573 5.71231295310057 145.668042027003 5.77229470050621 85.6862946213575 5.77008235694802 87.898638179551 "cancer"
243 4.22192809488736 3.4175601236674 3519.61807634955 170.877123795494 2.06386512195085 2.07838982472352 23.4480058161117 0.280156941625181 2.57983678110784 3.15310716836281 4.52174516775086 1.1 2.61098032325256 4.10638638009121 4.30215267712821 4.02192809488736 2998.87612810855 4.18773292795698 134.195166930385 4.24473071425899 77.1973806283706 4.23984491326629 82.0831816210754 "cancer"
244 3.875 4.09796340200064 2192.10399018378 126 2.22721700146248 1.47721700146248 60.0829573445092 0.698048770233655 2.83056374602303 2.1492553971685 3.86913675112383 1.125 2.9591377433422 3.75016639048581 3.96315435083969 3.75 2456.66555450185 3.90429857660753 95.7014233924736 3.91104792525676 88.9520747432391 3.91104792525676 88.9520747432391 "cancer"
245 3.58496250072116 4.0977660957286 903.889689012883 86.0391000173077 2.29248125036058 1.45914791702724 37.2407905662617 0.586606175696352 2.87111536516927 1.93626002753153 3.42917229499495 0 2.94666142009896 3.25719718547823 3.55194014751517 3.25162916738782 1351.34929860302 3.49923140043069 85.731100290467 3.52290821309114 62.0542876300196 3.52290821309114 62.0542876300196 "cancer"
246 4.58496250072116 2.95297958768072 5484.22795484552 220.078200034615 1.64033606476044 2.21776483767393 25.5040696297299 0.296433617653522 2.2975616862974 3.37441831390728 4.81153743195684 0 2.37961135976229 4.41959562782183 4.5606102523601 4.13684218813101 3038.49595096135 4.40900239471085 175.960106010306 4.47373110288593 111.23139783523 4.4685587512553 116.403749465859 "cancer"
247 3.64022392894185 3.59752514113834 1593.01224909125 113.206717868256 1.88924642850916 2.1492553971685 16.6924947648815 0.250460440795012 2.58886454249887 3.01057093426848 4.17624877096577 1.26666666666667 2.68817813078718 3.61930410720431 3.88310020566232 3.24022392894185 1610.52968926531 3.79248254886056 114.408046747962 3.84624084557666 60.6497500318572 3.83885693710507 68.0336585034489 "can…
248 3.8073549220576 1.40270992344089 929.504958298942 106.605937817613 0.591672778582327 2.61057724333164 13.5865636826657 0.532705301226914 1.61655663322422 3.35987902873686 4.75714921692577 0 1.50195341170329 3.61110599275939 3.79144751958359 3.23592635062903 516.024145289896 3.71596379214508 91.3911299125254 3.76838263250763 38.9722895499722 3.76745567742842 39.899244629185 "cancer"
249 7.79842635062903 2.40961199916403 1142996.64942181 3495.69500508181 1.46449301695474 3.64093846038991 124.578887534265 0.155909704847095 2.00630728783698 6.20292785135387 9.07470405335274 1.00892857142857 2.18624841483733 7.74460419147438 7.79207751047967 7.26253751126605 345337.17881087 7.5625883960342 244.766526023405 7.68622196395586 121.132958101745 7.66739685561911 139.958066438489 "canc…
250 7.548802976752 2.29743058651962 740330.02721032 2872.54513116576 1.42439576159637 3.7969720288209 115.447686783 0.185588940527891 1.95937937322324 6.41027344596751 9.02183994744066 2.02105263157895 2.12715389480652 7.50198752327337 7.55398981696047 6.94667861888933 216420.856331296 7.34351426597235 226.3413423586 7.46302147582144 106.834132509507 7.44613598133948 123.719626991472 "cancer"
251 7.28442809488736 2.65922723776085 516043.595784878 2337.01699036396 1.65391506587668 3.81080929142366 101.126546760537 0.200612244270648 2.06373202084992 6.70505050574383 8.59609893698177 3.0375 2.3059058979657 7.24537777417264 7.29619084399253 6.9327739542218 190537.19824439 6.90583853747976 416.089557407598 7.13414624428252 187.781850604844 7.08164887158218 240.27922330518 "cancer"
252 7.27277851665407 2.2500441221083 591033.684070269 2544.38136676231 1.42545649932315 3.87487352183824 111.580019892432 0.200976833992385 1.92332642834868 6.47336355556654 8.94505500843974 17.4610577293699 2.10158712269648 7.3657752420305 7.41843815747762 6.78700337204535 195324.022985555 7.19192524531766 242.702982319066 7.3245878885651 110.04033907162 7.29426432303259 140.363904604138 "cancer"
253 7.39558263513867 2.2655727722909 583732.027529715 2565.62647926014 1.53016378094577 3.80921964750122 110.386827302698 0.19991148306992 1.93470909952723 6.30163960741218 8.96790410944646 3.62400809321921 2.10939658921273 7.36320847549882 7.41810110114272 6.76104831426689 181389.529196446 7.23025827699793 204.369950638791 7.33789806890269 96.7301587340321 7.32140930862763 113.218919009098 "canc…
254 6.4907590644436 3.72231246062465 180670.035035746 1226.2627041154 2.18363821846913 3.04868194510411 57.3469532172174 0.136314616226754 2.59266783095083 4.96695568127057 7.32112395349107 3.06382978723404 2.8304988973177 6.4365516206757 6.52285745362429 6.11299550056778 86308.949367556 6.25463334185084 299.955509826799 6.37574463581476 178.844215862881 6.33214629598193 222.442555695712 "cancer"
255 7.37172824456986 2.43063837942495 547476.92217366 2464.15723368633 1.59270707177603 3.88624833428022 107.225540214804 0.203987959942009 1.99894602932536 6.63633664992614 8.83738135251132 1.01197604790419 2.19173545535327 7.30924823132142 7.36366084188866 6.91505361878249 187943.723862424 7.08627743679215 297.426855681906 7.25294441369126 130.759878782788 7.21482153478448 168.882757689572 "can…
256 7.11953055551726 2.51373556077889 424557.138523474 2073.41874860217 1.48519039608799 3.34109726773832 82.8663911175334 0.157239382201612 2.07297455996689 5.56912877898874 8.27479353960306 4.64534103521884 2.23068170039587 7.10658672665559 7.16443631771666 6.61525872462923 153478.215601413 6.96279869635825 217.110393656685 7.06594547371328 113.963616301659 7.04891158618388 130.997503831056 "ca…
257 6.7090525300349 3.40978368169576 224199.081302545 1424.3191363674 2.23853355202212 3.16842911305841 63.1205877674842 0.146324747636351 2.41130055514194 5.37001062652044 7.58328923799733 1.0188679245283 2.67541625265143 6.61456436621008 6.6880257646457 6.32457245925977 103931.605356725 6.47597967216642 251.940782396781 6.57575759182669 152.162862736504 6.55717850378344 170.741950779754 "cancer"
258 6.18242633860192 4.09367682158458 107297.560977798 916.999098113085 2.45344152540824 2.88372115212953 48.0892635913155 0.141279100004842 2.73903403103133 5.18477403865943 6.76192170066289 1.02702702702703 3.01271798387867 6.07053466752598 6.16532142774055 5.95600893992404 65361.8594778468 5.80856242659755 400.890939031403 5.97097736455377 238.476001075179 5.90033444921332 309.118916415631 "ca…
259 6.35094304580476 3.41948008868666 126275.246220904 1056.25654560359 2.20510875778613 3.15831357184773 51.9085488348717 0.161049499102476 2.45661178036938 5.52987159938407 7.15065938927855 1.02409638554217 2.67423091430558 6.26376842435304 6.3434464613987 6.01949997346347 59667.962812939 6.04237697242591 332.662458921012 6.1903455738996 184.693857447326 6.15010353537735 224.93589596957 "cancer"
260 6.20945336562895 2.35864000584351 77111.855512434 918.999098113085 1.4695033889044 3.66798875864711 52.5297252120885 0.250124458248544 1.97385964836235 5.89503567870055 7.51689632589912 0 2.13331576220169 6.11074326714133 6.18698187784688 5.71939035878449 30254.4505719865 5.95669191237696 252.761453251989 6.09243909044045 117.014275188498 6.06585263664639 143.600728982562 "cancer"
261 3.875 3.30438247345186 1748.48504346311 126 1.93627812445913 2.38285606369205 15.448467737389 0.295939291951029 2.41069667315217 3.60538854220753 4.48841826225777 1.125 2.53589458144951 3.74143145821252 3.95735921928437 3.75 1621.97601126545 3.84686589421262 153.134105787379 3.89743348246468 102.566517535324 3.88873128986226 111.268710137741 "cancer"
262 5.56385618977472 4.1980787453174 45511.7394816812 560.385618977472 2.27019131535474 2.21735624408057 54.6878809417179 0.18367635186587 2.89856995427061 3.54817320439732 5.82870819344241 2.08 3.05514019593329 5.49734107840117 5.61854687731483 5.25366068968819 30161.9774899527 5.47048445026238 173.371739512349 5.51387431684291 129.98187293181 5.51035595990406 133.500229870664 "cancer"
263 4.50162916738782 4.07987930783279 6622.66087686485 218.078200034615 2.24167787749084 1.82917227207876 38.6459722244756 0.309800364663913 2.80424629315915 2.62290077848711 4.61326782884316 1.08333333333333 2.96755903984163 4.38390423107286 4.55065332888308 4.50162916738782 6027.55695241567 4.42015862620299 164.803874518165 4.45567624452038 129.286256200781 4.45465634667937 130.306154041786 "ca…
264 5.54329583405449 3.65858866435419 35068.6975383924 534.156400069231 2.18443892125037 2.70977510940425 35.4522993870257 0.177363086948134 2.55928398831191 4.38557151471102 6.07190217055395 1.04166666666667 2.77842734444882 5.44692182218814 5.5473865987655 5.29329583405449 20330.5948965712 5.31579838239843 269.164118322727 5.40040494650498 184.557554216176 5.38146436527127 203.498135449881 "can…
265 4.73592635062903 4.77633319784971 10930.1347178107 267.211875635226 2.67786731829188 1.81752075026221 61.3263989688449 0.328406065390558 3.1615941805613 3.00024640957836 4.80921113717552 1.07142857142857 3.3351247026565 4.58197234007616 4.77012234065331 4.56610893983748 10964.2339487255 4.68591339958259 121.44152247501 4.71246011701348 94.8948050441203 4.7090964072785 98.2585147790989 "cancer"
266 4.48385618977473 4.22884932552274 7187.48274173262 228.192809488736 2.10449845156016 2.37134643324939 24.1411377083649 0.176667077494233 2.75754043261554 3.76042120952199 4.96941413291252 2.16 3.04688499736922 4.38754583599028 4.61292143327554 4.13366068968819 5670.75886806946 4.43959530959404 204.260880180684 4.51796624701985 125.889942754873 4.48942931261408 154.426877160646 "cancer"
267 3.90689059560852 2.76090943425034 1378.48516742615 117.206717868256 1.74646579850407 2.01313246517074 15.0031072809147 0.337299705921586 2.22966853225287 2.75591132865494 4.33529611929077 0 2.23999114495432 3.67803455967035 3.87888203873436 3.10689059560852 1111.40906936641 3.81191787008814 94.9727255203801 3.84532182852947 61.5687670790459 3.83638672816679 70.5038674417287 "cancer"
